# Supplementary material for: Sports-Related Genomic Predictors Are Associated with Athlete Status in Chinese Sprint/Power Athletes
Source: Genes (Basel). 2024 Sep 26;15(10):1251. doi: 10.3390/genes15101251 (PMC11507486; doi:10.3390/genes15101251)
Supplement: Supplementary file 1 [file genes-15-01251-s001.zip › supplementary.xlsx]

## Sheet: Table S1
Table S1. The search results for genetic variants in the GWAS Catalog.
Trait	STUDY	INITIAL SAMPLE SIZE	REGION	CHR_ID	CHR_POS	REPORTED GENE(S)	STRONGEST SNP-RISK ALLELE	SNPS	CONTEXT	P-VALUE	OR or BETA	95% CI (TEXT)
brisk walking	Genome-wide association study of self-reported walking pace suggests beneficial effects of brisk walking on health and survival.	450,967 European ancestry individuals	1p35.2	1	31742389	ADGRB2	rs12739999-G	rs12739999	intron_variant	3e-12	0.0116389	[0.0084-0.0149] unit increase
brisk walking	Genome-wide association study of self-reported walking pace suggests beneficial effects of brisk walking on health and survival.	450,967 European ancestry individuals	1p34.3	1	39591871	PABPC4	rs113825410-A	rs113825410	intergenic_variant	6e-11	0.00979182	[0.0069-0.0127] unit increase
brisk walking	Genome-wide association study of self-reported walking pace suggests beneficial effects of brisk walking on health and survival.	450,967 European ancestry individuals	1p13.1	1	116658128	IGSF3	rs699785-G	rs699785	intron_variant	2e-08	0.00823749	[0.0053-0.0111] unit decrease
brisk walking	Genome-wide association study of self-reported walking pace suggests beneficial effects of brisk walking on health and survival.	450,967 European ancestry individuals	1q21.3	1	155056046	ADAM15	rs11264302-G	rs11264302	non_coding_transcript_exon_variant	3e-08	0.00705795	[0.0046-0.0095] unit increase
brisk walking	Genome-wide association study of self-reported walking pace suggests beneficial effects of brisk walking on health and survival.	450,967 European ancestry individuals	1q22	1	156320865	CCT3	rs11548200-T	rs11548200	missense_variant	6e-10	0.0156005	[0.011-0.021] unit increase
brisk walking	Genome-wide association study of self-reported walking pace suggests beneficial effects of brisk walking on health and survival.	450,967 European ancestry individuals	1q25.3	1	185168496	SWT1	rs10797999-C	rs10797999	intron_variant	1e-08	0.00720991	[0.0047-0.0097] unit decrease
brisk walking	Genome-wide association study of self-reported walking pace suggests beneficial effects of brisk walking on health and survival.	450,967 European ancestry individuals	1q43	1	243451403	SDCCAG8	rs12127073-C	rs12127073	intron_variant	1e-12	0.0141157	[0.01-0.018] unit decrease
brisk walking	Genome-wide association study of self-reported walking pace suggests beneficial effects of brisk walking on health and survival.	450,967 European ancestry individuals	2p16.1	2	59929962	BCL11A	rs13005495-T	rs13005495	intron_variant	1e-08	0.00723252	[0.0047-0.0097] unit increase
brisk walking	Genome-wide association study of self-reported walking pace suggests beneficial effects of brisk walking on health and survival.	450,967 European ancestry individuals	2q12.2	2	105368167	FHL2	rs55680124-C	rs55680124	intron_variant	3e-09	0.0101963	[0.0068-0.0136] unit increase
brisk walking	Genome-wide association study of self-reported walking pace suggests beneficial effects of brisk walking on health and survival.	450,967 European ancestry individuals	2q21.3	2	134934155	CCNT2	rs17698630-A	rs17698630	intron_variant	3e-09	0.00967021	[0.0065-0.0129] unit decrease
brisk walking	Genome-wide association study of self-reported walking pace suggests beneficial effects of brisk walking on health and survival.	450,967 European ancestry individuals	2p21	2	46616492	PIGF:CRIPT	rs1531133-A	rs1531133	non_coding_transcript_exon_variant	3e-08	0.00709157	[0.0046-0.0096] unit decrease
brisk walking	Genome-wide association study of self-reported walking pace suggests beneficial effects of brisk walking on health and survival.	450,967 European ancestry individuals	2q12.2	2	105332024	TGFBRAP1	rs116556698-T	rs116556698	intergenic_variant	5e-08	0.0242474	[0.015-0.033] unit decrease
brisk walking	Genome-wide association study of self-reported walking pace suggests beneficial effects of brisk walking on health and survival.	450,967 European ancestry individuals	2q22.2	2	143379784	ARHGAP15	rs5026760-A	rs5026760	intron_variant	2e-08	0.00959659	[0.0062-0.013] unit decrease
brisk walking	Genome-wide association study of self-reported walking pace suggests beneficial effects of brisk walking on health and survival.	450,967 European ancestry individuals	2q36.3	2	225622036	NYAP2	rs2054079-C	rs2054079	intron_variant	4e-10	0.00838069	[0.0058-0.011] unit decrease
brisk walking	Genome-wide association study of self-reported walking pace suggests beneficial effects of brisk walking on health and survival.	450,967 European ancestry individuals	3p25.3	3	9462415	SETD5	rs62246314-G	rs62246314	intron_variant	4e-08	0.0113802	[0.0073-0.0154] unit increase
brisk walking	Genome-wide association study of self-reported walking pace suggests beneficial effects of brisk walking on health and survival.	450,967 European ancestry individuals	3p25.2	3	12282731	PPARG	rs2920503-C	rs2920503	intergenic_variant	3e-08	0.00777731	[0.005-0.0105] unit decrease
brisk walking	Genome-wide association study of self-reported walking pace suggests beneficial effects of brisk walking on health and survival.	450,967 European ancestry individuals	3p21.31	3	49842966	TRAIP	rs34484573-G	rs34484573	intron_variant	3e-10	0.0118321	[0.0082-0.0155] unit decrease
brisk walking	Genome-wide association study of self-reported walking pace suggests beneficial effects of brisk walking on health and survival.	450,967 European ancestry individuals	3p21.31	3	49904003	MST1R	rs2280406-G	rs2280406	non_coding_transcript_exon_variant	6e-16	0.0101301	[0.0077-0.0126] unit increase
brisk walking	Genome-wide association study of self-reported walking pace suggests beneficial effects of brisk walking on health and survival.	450,967 European ancestry individuals	3p13	3	71626119	FOXP1	rs830627-G	rs830627	intron_variant	3e-09	0.0075675	[0.0051-0.0101] unit decrease
brisk walking	Genome-wide association study of self-reported walking pace suggests beneficial effects of brisk walking on health and survival.	450,967 European ancestry individuals	3p11.1	3	88051060	CGGBP1	rs114547690-A	rs114547690	intergenic_variant	1e-08	0.011015	[0.0072-0.0148] unit increase
brisk walking	Genome-wide association study of self-reported walking pace suggests beneficial effects of brisk walking on health and survival.	450,967 European ancestry individuals	3q22.3	3	136255374	PCCB	rs9844666-G	rs9844666	5_prime_UTR_variant	3e-08	0.00814645	[0.0053-0.011] unit increase
brisk walking	Genome-wide association study of self-reported walking pace suggests beneficial effects of brisk walking on health and survival.	450,967 European ancestry individuals	3p21.1	3	52859449	MUSTN1, TMEM110	rs6798941-C	rs6798941	intron_variant	3e-10	0.0086139	[0.0059-0.0113] unit increase
brisk walking	Genome-wide association study of self-reported walking pace suggests beneficial effects of brisk walking on health and survival.	450,967 European ancestry individuals	3q21.3	3	129325862	H1FX	rs6763292-A	rs6763292	non_coding_transcript_exon_variant	6e-11	0.00982497	[0.0069-0.0128] unit decrease
brisk walking	Genome-wide association study of self-reported walking pace suggests beneficial effects of brisk walking on health and survival.	450,967 European ancestry individuals	4q13.2	4	67153791	CENPC	rs72636700-T	rs72636700	intergenic_variant	4e-08	0.0092244	[0.0059-0.0125] unit increase
brisk walking	Genome-wide association study of self-reported walking pace suggests beneficial effects of brisk walking on health and survival.	450,967 European ancestry individuals	4q24	4	102267552	SLC39A8	rs13107325-C	rs13107325	missense_variant	6e-24	0.024021	[0.019-0.029] unit increase
brisk walking	Genome-wide association study of self-reported walking pace suggests beneficial effects of brisk walking on health and survival.	450,967 European ancestry individuals	4q28.3	4	132881602	PCDH10	rs115202226-A	rs115202226	intron_variant	2e-08	0.0489128	[0.032-0.066] unit decrease
brisk walking	Genome-wide association study of self-reported walking pace suggests beneficial effects of brisk walking on health and survival.	450,967 European ancestry individuals	4q31.1	4	139942211	MAML3	rs57800857-A	rs57800857	intron_variant	6e-11	0.0085207	[0.006-0.0111] unit decrease
brisk walking	Genome-wide association study of self-reported walking pace suggests beneficial effects of brisk walking on health and survival.	450,967 European ancestry individuals	4p16.3	4	1715444	TMEM129	rs798750-G	rs798750	non_coding_transcript_exon_variant	2e-08	0.00718707	[0.0047-0.0097] unit increase
brisk walking	Genome-wide association study of self-reported walking pace suggests beneficial effects of brisk walking on health and survival.	450,967 European ancestry individuals	4p16.3	4	3240118	HTT	rs362307-C	rs362307	3_prime_UTR_variant	1e-09	0.0145722	[0.0099-0.0193] unit increase
brisk walking	Genome-wide association study of self-reported walking pace suggests beneficial effects of brisk walking on health and survival.	450,967 European ancestry individuals	6p22.3	6	20483176	E2F3	rs4134943-C	rs4134943	intron_variant	5e-09	0.0091338	[0.0061-0.0122] unit decrease
brisk walking	Genome-wide association study of self-reported walking pace suggests beneficial effects of brisk walking on health and survival.	450,967 European ancestry individuals	6p22.2	6	26336468	BTN3A2	rs9366651-G	rs9366651	intron_variant	2e-13	0.00928795	[0.0068-0.0118] unit decrease
brisk walking	Genome-wide association study of self-reported walking pace suggests beneficial effects of brisk walking on health and survival.	450,967 European ancestry individuals	6p21.31	6	34595387	C6orf106	rs205262-A	rs205262	intron_variant	4e-10	0.00880091	[0.006-0.0116] unit increase
brisk walking	Genome-wide association study of self-reported walking pace suggests beneficial effects of brisk walking on health and survival.	450,967 European ancestry individuals	6p12.3	6	50861758	TFAP2B	rs4715208-A	rs4715208	intergenic_variant	1e-09	0.00893744	[0.0061-0.0118] unit increase
brisk walking	Genome-wide association study of self-reported walking pace suggests beneficial effects of brisk walking on health and survival.	450,967 European ancestry individuals	6p21.32	6	33314561	ZBTB22	rs1061801-G	rs1061801	3_prime_UTR_variant	5e-08	0.00866168	[0.0055-0.0118] unit increase
brisk walking	Genome-wide association study of self-reported walking pace suggests beneficial effects of brisk walking on health and survival.	450,967 European ancestry individuals	6q16.1	6	96488185	UFL1	rs11152989-C	rs11152989	intron_variant	3e-09	0.00798169	[0.0053-0.0106] unit increase
brisk walking	Genome-wide association study of self-reported walking pace suggests beneficial effects of brisk walking on health and survival.	450,967 European ancestry individuals	6q16.1	6	97098883	KLHL32	rs4839898-G	rs4839898	intron_variant	2e-10	0.0130314	[0.009-0.017] unit decrease
brisk walking	Genome-wide association study of self-reported walking pace suggests beneficial effects of brisk walking on health and survival.	450,967 European ancestry individuals	7q11.21	7	67438041	TYW1	rs7804774-A	rs7804774	intergenic_variant	3e-08	0.00892127	[0.0058-0.0121] unit decrease
brisk walking	Genome-wide association study of self-reported walking pace suggests beneficial effects of brisk walking on health and survival.	450,967 European ancestry individuals	7q11.22	7	69988728	AUTS2	rs10452738-A	rs10452738	intron_variant	3e-10	0.00849416	[0.0059-0.0111] unit increase
brisk walking	Genome-wide association study of self-reported walking pace suggests beneficial effects of brisk walking on health and survival.	450,967 European ancestry individuals	7q31.1	7	113920552	PPP1R3A	rs7795394-T	rs7795394	intron_variant	2e-12	0.00904038	[0.0065-0.0116] unit decrease
brisk walking	Genome-wide association study of self-reported walking pace suggests beneficial effects of brisk walking on health and survival.	450,967 European ancestry individuals	10p12.31	10	21643008	MLLT10	rs1243184-T	rs1243184	intron_variant	9e-13	0.00964136	[0.007-0.0123] unit increase
brisk walking	Genome-wide association study of self-reported walking pace suggests beneficial effects of brisk walking on health and survival.	450,967 European ancestry individuals	10q24.2	10	98018469	CRTAC1	rs2439823-A	rs2439823	intron_variant	1e-08	0.0072029	[0.0047-0.0097] unit increase
brisk walking	Genome-wide association study of self-reported walking pace suggests beneficial effects of brisk walking on health and survival.	450,967 European ancestry individuals	10q26.13	10	125022085	CTBP2	rs4109292-G	rs4109292	intron_variant	8e-09	0.00726326	[0.0048-0.0097] unit decrease
brisk walking	Genome-wide association study of self-reported walking pace suggests beneficial effects of brisk walking on health and survival.	450,967 European ancestry individuals	10p12.31	10	21314258	NEBL	rs16921721-C	rs16921721	intergenic_variant	4e-08	0.0098008	[0.0063-0.0133] unit increase
brisk walking	Genome-wide association study of self-reported walking pace suggests beneficial effects of brisk walking on health and survival.	450,967 European ancestry individuals	10q21.3	10	63431885	JMJD1C	rs7924036-G	rs7924036	intron_variant	1e-13	0.0093097	[0.0069-0.0118] unit decrease
brisk walking	Genome-wide association study of self-reported walking pace suggests beneficial effects of brisk walking on health and survival.	450,967 European ancestry individuals	10q24.32	10	101357896	BTRC	rs10883618-G	rs10883618	intron_variant	4e-10	0.00815927	[0.0056-0.0107] unit decrease
brisk walking	Genome-wide association study of self-reported walking pace suggests beneficial effects of brisk walking on health and survival.	450,967 European ancestry individuals	11p11.2	11	47644134	MTCH2	rs11039324-G	rs11039324	intergenic_variant	4e-15	0.0100238	[0.0075-0.0125] unit increase
brisk walking	Genome-wide association study of self-reported walking pace suggests beneficial effects of brisk walking on health and survival.	450,967 European ancestry individuals	11q23.2	11	113553320	DRD2	rs10750025-C	rs10750025	intergenic_variant	2e-10	0.00864861	[0.006-0.0113] unit increase
brisk walking	Genome-wide association study of self-reported walking pace suggests beneficial effects of brisk walking on health and survival.	450,967 European ancestry individuals	12q21.31	12	81036820	ACSS3	rs10862220-T	rs10862220	intron_variant	3e-10	0.00842419	[0.0058-0.011] unit decrease
brisk walking	Genome-wide association study of self-reported walking pace suggests beneficial effects of brisk walking on health and survival.	450,967 European ancestry individuals	12q21.31	12	83683664	TMTC2	rs6539771-C	rs6539771	intergenic_variant	8e-10	0.00809546	[0.0055-0.0107] unit increase
brisk walking	Genome-wide association study of self-reported walking pace suggests beneficial effects of brisk walking on health and survival.	450,967 European ancestry individuals	12q24.31	12	122275644	CLIP1	rs7968420-G	rs7968420	non_coding_transcript_exon_variant	4e-08	0.00760467	[0.0048-0.0104] unit increase
brisk walking	Genome-wide association study of self-reported walking pace suggests beneficial effects of brisk walking on health and survival.	450,967 European ancestry individuals	12q24.31	12	122589622	KNTC1	rs61954974-T	rs61954974	intron_variant	2e-09	0.00865584	[0.0058-0.0115] unit increase
brisk walking	Genome-wide association study of self-reported walking pace suggests beneficial effects of brisk walking on health and survival.	450,967 European ancestry individuals	14q12	14	32834334	AKAP6	rs12883788-C	rs12883788	3_prime_UTR_variant	2e-09	0.00744368	[0.005-0.0099] unit increase
brisk walking	Genome-wide association study of self-reported walking pace suggests beneficial effects of brisk walking on health and survival.	450,967 European ancestry individuals	14q13.1	14	33121899	NPAS3	rs8005131-G	rs8005131	intron_variant	5e-08	0.00727687	[0.0047-0.0099] unit decrease
brisk walking	Genome-wide association study of self-reported walking pace suggests beneficial effects of brisk walking on health and survival.	450,967 European ancestry individuals	14q21.2	14	46487660	RPL10L	rs8010773-T	rs8010773	intron_variant	1e-09	0.00778547	[0.0053-0.0103] unit increase
brisk walking	Genome-wide association study of self-reported walking pace suggests beneficial effects of brisk walking on health and survival.	450,967 European ancestry individuals	14q22.3	14	57391476	NAA30	rs45583845-C	rs45583845	synonymous_variant	1e-08	0.0205187	[0.013-0.028] unit increase
brisk walking	Genome-wide association study of self-reported walking pace suggests beneficial effects of brisk walking on health and survival.	450,967 European ancestry individuals	14q31.1	14	79707054	NRXN3	rs8011870-G	rs8011870	intron_variant	3e-08	0.00772745	[0.005-0.0105] unit increase
brisk walking	Genome-wide association study of self-reported walking pace suggests beneficial effects of brisk walking on health and survival.	450,967 European ancestry individuals	14q32.2	14	100519240	WDR25	rs7492565-G	rs7492565	intron_variant	9e-10	0.00784751	[0.0053-0.0104] unit increase
brisk walking	Genome-wide association study of self-reported walking pace suggests beneficial effects of brisk walking on health and survival.	450,967 European ancestry individuals	15q24.2	15	75317147	ANP32BP1	rs11636600-G	rs11636600	intergenic_variant	1e-10	0.0122287	[0.0085-0.0159] unit increase
brisk walking	Genome-wide association study of self-reported walking pace suggests beneficial effects of brisk walking on health and survival.	450,967 European ancestry individuals	16p11.2	16	28846324	TUFM	rs7187776-A	rs7187776	5_prime_UTR_variant	2e-13	0.00941922	[0.0069-0.0119] unit increase
brisk walking	Genome-wide association study of self-reported walking pace suggests beneficial effects of brisk walking on health and survival.	450,967 European ancestry individuals	16p11.2	16	31014320	STX1B	rs34898535-C	rs34898535	intergenic_variant	3e-08	0.00706068	[0.0045-0.0096] unit decrease
brisk walking	Genome-wide association study of self-reported walking pace suggests beneficial effects of brisk walking on health and survival.	450,967 European ancestry individuals	16q12.2	16	53780451	FTO	rs9972653-G	rs9972653	intron_variant	9e-16	0.0103266	[0.0078-0.0128] unit increase
brisk walking	Genome-wide association study of self-reported walking pace suggests beneficial effects of brisk walking on health and survival.	450,967 European ancestry individuals	17p13.3	17	1943537	RTN4RL1	rs4516268-C	rs4516268	intron_variant	2e-09	0.009529	[0.0064-0.0126] unit decrease
brisk walking	Genome-wide association study of self-reported walking pace suggests beneficial effects of brisk walking on health and survival.	450,967 European ancestry individuals	17q21.31	17	45095905	NMT1	rs2301597-T	rs2301597	intron_variant	3e-09	0.00756723	[0.0051-0.0101] unit decrease
brisk walking	Genome-wide association study of self-reported walking pace suggests beneficial effects of brisk walking on health and survival.	450,967 European ancestry individuals	17q21.32	17	49034755	IGF2BP1	rs376942435-A	rs376942435	intron_variant	6e-10	0.00844882	[0.0058-0.0111] unit decrease
brisk walking	Genome-wide association study of self-reported walking pace suggests beneficial effects of brisk walking on health and survival.	450,967 European ancestry individuals	18q11.2	18	23529502	C18orf8, NPC1	rs1652376-G	rs1652376	3_prime_UTR_variant	3e-11	0.0083938	[0.0059-0.0109] unit decrease
brisk walking	Genome-wide association study of self-reported walking pace suggests beneficial effects of brisk walking on health and survival.	450,967 European ancestry individuals	18q12.3	18	40660417	PIK3C3	rs2469878-C	rs2469878	intergenic_variant	4e-08	0.007381	[0.0048-0.01] unit increase
brisk walking	Genome-wide association study of self-reported walking pace suggests beneficial effects of brisk walking on health and survival.	450,967 European ancestry individuals	18q21.2	18	55729968	TCF4	rs784257-T	rs784257	intron_variant	1e-16	0.0134047	[0.01-0.017] unit increase
brisk walking	Genome-wide association study of self-reported walking pace suggests beneficial effects of brisk walking on health and survival.	450,967 European ancestry individuals	19p13.3	19	4968609	KDM4B	rs67625472-T	rs67625472	TF_binding_site_variant	4e-08	0.00774436	[0.005-0.0105] unit increase
brisk walking	Genome-wide association study of self-reported walking pace suggests beneficial effects of brisk walking on health and survival.	450,967 European ancestry individuals	19p13.11	19	18113919	MAST3	rs273512-C	rs273512	intron_variant	7e-14	0.00954694	[0.007-0.0121] unit increase
brisk walking	Genome-wide association study of self-reported walking pace suggests beneficial effects of brisk walking on health and survival.	450,967 European ancestry individuals	19p13.11	19	18727204	CRTC1	rs11881338-T	rs11881338	intron_variant	4e-09	0.00739265	[0.0049-0.0099] unit decrease
brisk walking	Genome-wide association study of self-reported walking pace suggests beneficial effects of brisk walking on health and survival.	450,967 European ancestry individuals	19q12	19	29774328	CCNE1	rs12461902-G	rs12461902	regulatory_region_variant	1e-09	0.00820247	[0.0056-0.0108] unit increase
brisk walking	Genome-wide association study of self-reported walking pace suggests beneficial effects of brisk walking on health and survival.	450,967 European ancestry individuals	19q13.12	19	36998715	ZNF568	rs1667369-A	rs1667369	3_prime_UTR_variant	3e-08	0.00725313	[0.0047-0.0098] unit increase
brisk walking	Genome-wide association study of self-reported walking pace suggests beneficial effects of brisk walking on health and survival.	450,967 European ancestry individuals	19q13.32	19	47479205	KPTN	rs35741895-A	rs35741895	intron_variant	2e-08	0.0107346	[0.007-0.0145] unit increase
brisk walking	Genome-wide association study of self-reported walking pace suggests beneficial effects of brisk walking on health and survival.	450,967 European ancestry individuals	20q11.22	20	34320043	AHCY	rs819131-G	rs819131	intergenic_variant	2e-09	0.0155457	[0.01-0.021] unit increase
brisk walking	Genome-wide association study of self-reported walking pace suggests beneficial effects of brisk walking on health and survival.	450,967 European ancestry individuals	20q11.22	20	35437976	GDF5	rs143384-A	rs143384	5_prime_UTR_variant	2e-09	0.0075925	[0.0051-0.0101] unit decrease
cortisol measurement	Susceptibility to corticosteroid-induced adrenal suppression: a genome-wide association study.	407 European ancestry child cases	2q22.1	2	140665410	LRP1B	rs142320277-?	rs142320277	intron_variant	5e-08
cortisol measurement	Genetic association study of eight steroid hormones and implications for sexual dimorphism of coronary artery disease.	4,301 European ancestry men, 3,366 European ancestry women	3q13.2	3	112859611	NR	rs114341625-A	rs114341625	intergenic_variant	6e-09	0.128447	[0.085-0.172] unit decrease
cortisol measurement	Susceptibility to corticosteroid-induced adrenal suppression: a genome-wide association study.	407 European ancestry child cases	12q23.1	12	99392036	ANKS1B	rs142161979-?	rs142161979	intron_variant	9e-09
cortisol measurement	Assessing the Role of Cortisol in Anxiety, Major Depression, and Neuroticism: A Mendelian Randomization Study Using <i>SERPINA6</i>/<i>SERPINA1</i> Variants.	32,981 European ancestry individuals	14q32.13	14	94328865		rs9989237-T	rs9989237	intergenic_variant	1e-26	0.0909	[0.074-0.108] unit increase
cortisol measurement	Genetic association study of eight steroid hormones and implications for sexual dimorphism of coronary artery disease.	4,301 European ancestry men, 3,366 European ancestry women	14q32.13	14	94328865	NR	rs9989237-T	rs9989237	intergenic_variant	6e-09	0.0403298	[0.027-0.054] unit increase
cortisol measurement	Genetic association study of eight steroid hormones and implications for sexual dimorphism of coronary artery disease.	4,301 European ancestry men, 3,366 European ancestry women		14	94792771	NR	chr14:94792771-GT	chr14:94792771		6e-09	0.0404721	[0.027-0.054] unit increase
cortisol measurement	Metabolome Genome-Wide Association Study Identifies 74 Novel Genomic Regions Influencing Plasma Metabolites Levels.	8,809 European ancestry individuals	14q32.13	14	94325264		rs6575415-A	rs6575415	intergenic_variant	8e-14	0.139	[0.1-0.18] unit increase
cortisol measurement	Metabolome Genome-Wide Association Study Identifies 74 Novel Genomic Regions Influencing Plasma Metabolites Levels.	8,809 European ancestry individuals	14q32.13	14	94327349		rs12589136-T	rs12589136	intergenic_variant	1e-13	0.138	[0.1-0.18] unit increase
cortisol measurement	Genomic atlas of the plasma metabolome prioritizes metabolites implicated in human diseases.	8,193 European ancestry individuals	14q32.13	14	94338363		rs4491436-C	rs4491436	intergenic_variant	6e-11	0.122851	[0.086-0.16] unit increase
cortisol measurement	Variation in the SERPINA6/SERPINA1 locus alters morning plasma cortisol, hepatic corticosteroid binding globulin expression, gene expression in peripheral tissues, and risk of cardiovascular disease.	25,314 European ancestry individuals	14q32.13	14	94328865		rs9989237-?	rs9989237	intergenic_variant	2e-19	0.11	NR z score increase
cortisol measurement	Variation in the SERPINA6/SERPINA1 locus alters morning plasma cortisol, hepatic corticosteroid binding globulin expression, gene expression in peripheral tissues, and risk of cardiovascular disease.	25,314 European ancestry individuals	14q32.13	14	94357480		rs2736898-?	rs2736898	intergenic_variant	1e-10
cortisol measurement	Genome-wide association studies of metabolites in Finnish men identify disease-relevant loci.	6,136 Finnish ancestry individuals	14q32.13	14	94325264		rs6575415-A	rs6575415	intergenic_variant	3e-17	0.19	unit increase
cortisol measurement	Rare and common genetic determinants of metabolic individuality and their effects on human health.	14,296 European ancestry individuals	14q32.13	14	94323450		rs2281517-A	rs2281517	intergenic_variant	3e-21	0.115198	[0.091-0.139] unit decrease
cortisol measurement	Susceptibility to corticosteroid-induced adrenal suppression: a genome-wide association study.	407 European ancestry child cases	22q11.21	22	17685512	BCL2L13	rs140179402-?	rs140179402	intron_variant	2e-08
Hand grip strength	Biological Insights Into Muscular Strength: Genetic Findings in the UK Biobank.	334,825 British ancestry individuals	1q25.2	1	177919890	SEC16B	rs539515-A	rs539515	intron_variant	3e-21	0.003	[0.0024-0.0036] unit increase
Hand grip strength	Biological Insights Into Muscular Strength: Genetic Findings in the UK Biobank.	334,825 British ancestry individuals	1p22.2	1	90765528	BARHL2	rs6428601-A	rs6428601	intergenic_variant	4e-08	0.002	[0.0014-0.0026] unit increase
Hand grip strength	Biological Insights Into Muscular Strength: Genetic Findings in the UK Biobank.	334,825 British ancestry individuals	1p13.3	1	109612066	GNAT2	rs17024393-T	rs17024393	intron_variant	2e-08	0.005	[0.0032-0.0068] unit increase
Hand grip strength	Biological Insights Into Muscular Strength: Genetic Findings in the UK Biobank.	223,215 British ancestry individuals	1q25.2	1	177920345	ENSG00000254154	rs543874-G	rs543874	intergenic_variant	4e-20	0.004	[0.0032-0.0048] unit decrease
Hand grip strength	Biological Insights Into Muscular Strength: Genetic Findings in the UK Biobank.	334,825 British ancestry individuals	1q41	1	215393250	KCTD3	rs1039716-T	rs1039716	intergenic_variant	7e-09	0.002	[0.0014-0.0026] unit increase
Hand grip strength	Biological Insights Into Muscular Strength: Genetic Findings in the UK Biobank.	334,825 British ancestry individuals	1p31.1	1	77984833	GIPC2	rs34517439-A	rs34517439	intron_variant	3e-12	0.003	[0.0022-0.0038] unit decrease
Hand grip strength	Biological Insights Into Muscular Strength: Genetic Findings in the UK Biobank.	334,825 British ancestry individuals	1p32.3	1	53574997	GLIS1	rs10788958-C	rs10788958	intron_variant	4e-12	0.002	[0.0014-0.0026] unit decrease
Hand grip strength	Biological Insights Into Muscular Strength: Genetic Findings in the UK Biobank.	334,825 British ancestry individuals	1p36.22	1	10333862	KIF1B	rs11121542-A	rs11121542	intron_variant	3e-10	0.003	[0.0022-0.0038] unit decrease
Hand grip strength	Biological Insights Into Muscular Strength: Genetic Findings in the UK Biobank.	334,825 British ancestry individuals	1q25.3	1	185141235	TRMT1L	rs6424971-T	rs6424971	intron_variant	3e-08	0.002	[0.0014-0.0026] unit increase
Hand grip strength	Biological Insights Into Muscular Strength: Genetic Findings in the UK Biobank.	223,215 British ancestry individuals	1p31.1	1	78157942	RNFT1P2	rs17391694-T	rs17391694	intergenic_variant	3e-12	0.003	[0.002-0.004] unit decrease
Hand grip strength	Large-scale GWAS identifies multiple loci for hand grip strength providing biological insights into muscular fitness.	142,035 European ancestry individuals	1p36.22	1	10573188	PEX14	rs6687430-G	rs6687430	intron_variant	6e-11	0.1423	[0.1-0.185] kg increase
Hand grip strength	Large-scale GWAS identifies multiple loci for hand grip strength providing biological insights into muscular fitness.	142,035 European ancestry individuals	1p32.3	1	53646060	GLIS1	rs4926611-C	rs4926611	intron_variant	5e-12	0.1556	[0.11-0.2] kg increase
Hand grip strength	Genome-wide meta-analysis of muscle weakness identifies 15 susceptibility loci in older men and women.	48,596 European ancestry cases, 207,927 European ancestry controls	1q42.13	1	227589126	ZNF678	rs12140813-T	rs12140813	intron_variant	5e-08	0.0511	[0.033-0.07] unit increase
Hand grip strength	Biological Insights Into Muscular Strength: Genetic Findings in the UK Biobank.	334,825 British ancestry individuals	2p25.3	2	636790	TMEM18	rs35142762-T	rs35142762	TF_binding_site_variant	5e-22	0.004	[0.0032-0.0048] unit decrease
Hand grip strength	Biological Insights Into Muscular Strength: Genetic Findings in the UK Biobank.	334,825 British ancestry individuals	2p25.3	2	422144	FAM150B	rs62107261-T	rs62107261	non_coding_transcript_exon_variant	8e-21	0.006	[0.0046-0.0074] unit decrease
Hand grip strength	Biological Insights Into Muscular Strength: Genetic Findings in the UK Biobank.	334,825 British ancestry individuals	2q31.1	2	174096760	OLA1	rs2044469-A	rs2044469	intron_variant	3e-08	0.002	[0.0014-0.0026] unit increase
Hand grip strength	Biological Insights Into Muscular Strength: Genetic Findings in the UK Biobank.	334,825 British ancestry individuals	2p22.1	2	40154781	SLC8A1	rs4952499-T	rs4952499	intron_variant	3e-08	0.002	[0.0014-0.0026] unit decrease
Hand grip strength	Biological Insights Into Muscular Strength: Genetic Findings in the UK Biobank.	334,825 British ancestry individuals	2p13.3	2	70492938	TGFA	rs3771498-T	rs3771498	intron_variant	1e-14	0.002	[0.0014-0.0026] unit increase
Hand grip strength	Biological Insights Into Muscular Strength: Genetic Findings in the UK Biobank.	334,825 British ancestry individuals	2p16.2	2	53966056	PSME4	rs805343-T	rs805343	intron_variant	2e-08	0.002	[0.0014-0.0026] unit decrease
Hand grip strength	Biological Insights Into Muscular Strength: Genetic Findings in the UK Biobank.	223,215 British ancestry individuals	2p23.3	2	24913997	ADCY3	rs10203386-A	rs10203386	intron_variant	2e-20	0.003	[0.0024-0.0036] unit decrease
Hand grip strength	Biological Insights Into Muscular Strength: Genetic Findings in the UK Biobank.	223,215 British ancestry individuals	2p25.3	2	629831	TMEM18	rs6752706-C	rs6752706	intergenic_variant	4e-18	0.004	[0.0032-0.0048] unit decrease
Hand grip strength	Biological Insights Into Muscular Strength: Genetic Findings in the UK Biobank.	223,215 British ancestry individuals	2p25.3	2	417167	LINC01874	rs62106258-C	rs62106258	intergenic_variant	3e-14	0.006	[0.0046-0.0074] unit increase
Hand grip strength	Biological Insights Into Muscular Strength: Genetic Findings in the UK Biobank.	334,825 British ancestry individuals	2p23.3	2	26730672	KCNK3	rs1627854-A	rs1627854	3_prime_UTR_variant	4e-09	0.002	[0.0014-0.0026] unit increase
Hand grip strength	Biological Insights Into Muscular Strength: Genetic Findings in the UK Biobank.	334,825 British ancestry individuals	2q22.3	2	144873612	ZEB2	rs76808502-C	rs76808502	intron_variant	5e-09	0.005	[0.0032-0.0068] unit increase
Hand grip strength	Biological Insights Into Muscular Strength: Genetic Findings in the UK Biobank.	334,825 British ancestry individuals	2q11.2	2	100203959	AFF3	rs11689199-A	rs11689199	intergenic_variant	6e-09	0.002	[0.0014-0.0026] unit decrease
Hand grip strength	Biological Insights Into Muscular Strength: Genetic Findings in the UK Biobank.	334,825 British ancestry individuals	2p23.3	2	24571345	NCOA1	rs77012907-A	rs77012907	intron_variant	1e-08	0.003	[0.002-0.004] unit increase
Hand grip strength	Biological Insights Into Muscular Strength: Genetic Findings in the UK Biobank.	334,825 British ancestry individuals	2q36.3	2	229758411	DNER	rs7571826-T	rs7571826	intergenic_variant	4e-13	0.002	[0.0014-0.0026] unit decrease
Hand grip strength	Biological Insights Into Muscular Strength: Genetic Findings in the UK Biobank.	334,825 British ancestry individuals	2q31.1	2	174376838	CIR1	rs72917544-A	rs72917544	intron_variant	9e-13	0.003	[0.0022-0.0038] unit increase
Hand grip strength	Biological Insights Into Muscular Strength: Genetic Findings in the UK Biobank.	334,825 British ancestry individuals	2q21.3	2	135565106	R3HDM1	rs6759321-T	rs6759321	intron_variant	2e-12	0.002	[0.0014-0.0026] unit increase
Hand grip strength	Biological Insights Into Muscular Strength: Genetic Findings in the UK Biobank.	334,825 British ancestry individuals	2p23.3	2	24913997	ADCY3	rs10203386-A	rs10203386	intron_variant	2e-23	0.003	[0.0024-0.0036] unit decrease
Hand grip strength	Biological Insights Into Muscular Strength: Genetic Findings in the UK Biobank.	334,825 British ancestry individuals	2p21	2	43994021	LRPPRC	rs13017251-A	rs13017251	intron_variant	4e-08	0.002	[0.0014-0.0026] unit increase
Hand grip strength	Biological Insights Into Muscular Strength: Genetic Findings in the UK Biobank.	334,825 British ancestry individuals	2q21.3	2	134871869	ACMSD	rs6711390-T	rs6711390	intron_variant	6e-14	0.002	[0.0014-0.0026] unit increase
Hand grip strength	Biological Insights Into Muscular Strength: Genetic Findings in the UK Biobank.	223,215 British ancestry individuals	2q21.3	2	134877011	CCNT2-AS1	rs6738113-A	rs6738113	intron_variant	5e-11	0.002	[0.0014-0.0026] unit increase
Hand grip strength	Biological Insights Into Muscular Strength: Genetic Findings in the UK Biobank.	223,215 British ancestry individuals	2q31.1	2	174376838	CIR1	rs72917544-A	rs72917544	intron_variant	2e-10	0.003	[0.0022-0.0038] unit increase
Hand grip strength	Biological Insights Into Muscular Strength: Genetic Findings in the UK Biobank.	223,215 British ancestry individuals	2q21.3	2	135565106	R3HDM1	rs6759321-T	rs6759321	intron_variant	3e-09	0.002	[0.0012-0.0028] unit increase
Hand grip strength	Identification of novel and rare variants associated with handgrip strength using whole genome sequence data from the NHLBI Trans-Omics in Precision Medicine (TOPMed) Program.	13,552 European, African American or Afro-Caribbean, Hispanic or Latin American, Asian, Native American, Other ancestry individuals	2q33.1	2	198070149		rs74688411-G	rs74688411	intron_variant	6e-09	3.84	kg increase
Hand grip strength	Large-scale GWAS identifies multiple loci for hand grip strength providing biological insights into muscular fitness.	142,035 European ancestry individuals	2p22.1	2	40127548	SLC8A1	rs2110927-C	rs2110927	intron_variant	8e-09	0.1422	[0.094-0.19] kg increase
Hand grip strength	Large-scale GWAS identifies multiple loci for hand grip strength providing biological insights into muscular fitness.	142,035 European ancestry individuals	2p21	2	44014016	LRPPRC	rs10186876-A	rs10186876	intergenic_variant	1e-10	0.1469	[0.1-0.19] kg increase
Hand grip strength	Large-scale GWAS identifies multiple loci for hand grip strength providing biological insights into muscular fitness.	142,035 European ancestry individuals	2p13.3	2	70476715	TGFA	rs958685-A	rs958685	intron_variant	5e-13	0.1571	[0.11-0.2] kg increase
Hand grip strength	Genome-wide meta-analysis of muscle weakness identifies 15 susceptibility loci in older men and women.	48,596 European ancestry cases, 207,927 European ancestry controls	2p13.3	2	70476715	TGFA	rs958685-A	rs958685	intron_variant	7e-09	0.0428	[0.028-0.057] unit decrease
Hand grip strength	Genome-wide meta-analysis of muscle weakness identifies 15 susceptibility loci in older men and women.	20,335 European ancestry cases, 236,188 European ancestry controls	2p13.3	2	70490521	TGFA	rs3771501-A	rs3771501	intron_variant	5e-11	0.0697	unit increase
Hand grip strength	Biological Insights Into Muscular Strength: Genetic Findings in the UK Biobank.	334,825 British ancestry individuals	3p13	3	71617912	FOXP1	rs830643-A	rs830643	intron_variant	4e-08	0.002	[0.0014-0.0026] unit increase
Hand grip strength	Biological Insights Into Muscular Strength: Genetic Findings in the UK Biobank.	334,825 British ancestry individuals	3p12.2	3	81925407	GBE1	rs9877408-A	rs9877408	intron_variant	1e-08	0.002	[0.0014-0.0026] unit increase
Hand grip strength	Biological Insights Into Muscular Strength: Genetic Findings in the UK Biobank.	334,825 British ancestry individuals	3p13	3	71358739	FOXP1	rs4677611-T	rs4677611	non_coding_transcript_exon_variant	3e-09	0.002	[0.0014-0.0026] unit increase
Hand grip strength	Biological Insights Into Muscular Strength: Genetic Findings in the UK Biobank.	334,825 British ancestry individuals	3q26.31	3	173396515	NLGN1	rs529200-A	rs529200	5_prime_UTR_variant	7e-09	0.002	[0.0014-0.0026] unit increase
Hand grip strength	Biological Insights Into Muscular Strength: Genetic Findings in the UK Biobank.	334,825 British ancestry individuals	3p11.1	3	88175154	CGGBP1	rs4858934-T	rs4858934	intergenic_variant	9e-09	0.002	[0.0012-0.0028] unit increase
Hand grip strength	Biological Insights Into Muscular Strength: Genetic Findings in the UK Biobank.	334,825 British ancestry individuals	3p12.3	3	77621297	ROBO2	rs1523766-A	rs1523766	intron_variant	1e-08	0.002	[0.0014-0.0026] unit decrease
Hand grip strength	Biological Insights Into Muscular Strength: Genetic Findings in the UK Biobank.	334,825 British ancestry individuals	3p21.1	3	52979251	SFMBT1	rs62253653-A	rs62253653	intron_variant	1e-10	0.002	[0.0014-0.0026] unit decrease
Hand grip strength	Biological Insights Into Muscular Strength: Genetic Findings in the UK Biobank.	334,825 British ancestry individuals	3q11.2	3	94319241	DHFRL1	rs1454687-C	rs1454687	intergenic_variant	2e-10	0.002	[0.0014-0.0026] unit decrease
Hand grip strength	Biological Insights Into Muscular Strength: Genetic Findings in the UK Biobank.	334,825 British ancestry individuals	3p22.3	3	35682764	ARPP21	rs1513475-T	rs1513475	intron_variant	2e-09	0.002	[0.0014-0.0026] unit decrease
Hand grip strength	Biological Insights Into Muscular Strength: Genetic Findings in the UK Biobank.	334,825 British ancestry individuals	3p14.2	3	62485607	CADPS	rs9968060-T	rs9968060	intron_variant	5e-08	0.002	[0.0014-0.0026] unit decrease
Hand grip strength	Biological Insights Into Muscular Strength: Genetic Findings in the UK Biobank.	334,825 British ancestry individuals	3p21.31	3	49737225	IP6K1	rs73077175-A	rs73077175	intron_variant	3e-08	0.002	[0.0014-0.0026] unit increase
Hand grip strength	Biological Insights Into Muscular Strength: Genetic Findings in the UK Biobank.	334,825 British ancestry individuals	3p26.1	3	4716902	ITPR1	rs901850-T	rs901850	intron_variant	3e-08	0.002	[0.0014-0.0026] unit increase
Hand grip strength	Genome-wide meta-analysis of muscle weakness identifies 15 susceptibility loci in older men and women.	48,596 European ancestry cases, 207,927 European ancestry controls	3q23	3	141374443	ZBTB38	rs7624084-T	rs7624084	intron_variant	9e-09	0.0428	[0.028-0.057] unit increase
Hand grip strength	Genome-wide meta-analysis of muscle weakness identifies 15 susceptibility loci in older men and women.	14,007 European ancestry male cases, 107,048 European ancestry male controls	3p23	3	31146641	hsa-mir-466	rs145933237-C	rs145933237	intergenic_variant	2e-08	0.2688	unit increase
Hand grip strength	Biological Insights Into Muscular Strength: Genetic Findings in the UK Biobank.	334,825 British ancestry individuals	4q34.3	4	180615793	TENM3	rs3113767-T	rs3113767	intergenic_variant	1e-08	0.002	[0.0012-0.0028] unit increase
Hand grip strength	Biological Insights Into Muscular Strength: Genetic Findings in the UK Biobank.	223,215 British ancestry individuals	4q24	4	102267552	SLC39A8	rs13107325-T	rs13107325	missense_variant	4e-23	0.006	[0.0048-0.0072] unit decrease
Hand grip strength	Biological Insights Into Muscular Strength: Genetic Findings in the UK Biobank.	334,825 British ancestry individuals	4q21.21	4	79874901	ANTXR2	rs58383713-A	rs58383713	intron_variant	3e-09	0.002	[0.0012-0.0028] unit decrease
Hand grip strength	Biological Insights Into Muscular Strength: Genetic Findings in the UK Biobank.	334,825 British ancestry individuals	4q22.2	4	94074827	SMARCAD1	rs7658243-A	rs7658243	intergenic_variant	7e-09	0.002	[0.0014-0.0026] unit decrease
Hand grip strength	Biological Insights Into Muscular Strength: Genetic Findings in the UK Biobank.	334,825 British ancestry individuals	4p15.31	4	18350275	LCORL	rs66679256-T	rs66679256	intergenic_variant	9e-09	0.002	[0.0014-0.0026] unit decrease
Hand grip strength	Biological Insights Into Muscular Strength: Genetic Findings in the UK Biobank.	334,825 British ancestry individuals	4p14	4	38678394	KLF3	rs13132853-A	rs13132853	intron_variant	9e-09	0.002	[0.0014-0.0026] unit decrease
Hand grip strength	Biological Insights Into Muscular Strength: Genetic Findings in the UK Biobank.	334,825 British ancestry individuals	4p15.31	4	19094640	LCORL	rs207299-T	rs207299	intergenic_variant	1e-08	0.002	[0.0014-0.0026] unit increase
Hand grip strength	Biological Insights Into Muscular Strength: Genetic Findings in the UK Biobank.	334,825 British ancestry individuals	4q24	4	101585957	BANK1	rs17249398-A	rs17249398	intron_variant	1e-08	0.005	[0.0032-0.0068] unit decrease
Hand grip strength	Biological Insights Into Muscular Strength: Genetic Findings in the UK Biobank.	334,825 British ancestry individuals	4p12	4	45173674	GNPDA2	rs13130484-T	rs13130484	intergenic_variant	1e-12	0.002	[0.0014-0.0026] unit decrease
Hand grip strength	Biological Insights Into Muscular Strength: Genetic Findings in the UK Biobank.	334,825 British ancestry individuals	4q24	4	102276925	SLC39A8	rs13135092-A	rs13135092	intron_variant	3e-26	0.005	[0.004-0.006] unit increase
Hand grip strength	Genome-wide meta-analysis of muscle weakness identifies 15 susceptibility loci in older men and women.	48,596 European ancestry cases, 207,927 European ancestry controls	4q24	4	102267552	SLC39A8	rs13107325-T	rs13107325	missense_variant	7e-11	0.0897	[0.063-0.117] unit increase
Hand grip strength	Genome-wide meta-analysis of muscle weakness identifies 15 susceptibility loci in older men and women.	14,007 European ancestry male cases, 107,048 European ancestry male controls	4q24	4	102225731	SLC39A8	rs35225200-C	rs35225200	intergenic_variant	3e-08	0.1289	unit increase
Hand grip strength	Genome-wide meta-analysis of muscle weakness identifies 15 susceptibility loci in older men and women.	20,335 European ancestry cases, 236,188 European ancestry controls	4q13.1	4	60589187	AC095061.1	rs191252760-G	rs191252760	intergenic_variant	3e-08	0.1863	unit increase
Hand grip strength	Biological Insights Into Muscular Strength: Genetic Findings in the UK Biobank.	334,825 British ancestry individuals	5q31.1	5	134526066	JADE2	rs329120-T	rs329120	5_prime_UTR_variant	2e-08	0.002	[0.0014-0.0026] unit increase
Hand grip strength	Biological Insights Into Muscular Strength: Genetic Findings in the UK Biobank.	334,825 British ancestry individuals	5q33.2	5	154087886	MFAP3	rs143373756-C	rs143373756	intron_variant	4e-08	0.006	[0.0038-0.0082] unit decrease
Hand grip strength	Biological Insights Into Muscular Strength: Genetic Findings in the UK Biobank.	334,825 British ancestry individuals	5q35.1	5	171103926	RANBP17	rs245774-A	rs245774	intron_variant	1e-11	0.002	[0.0014-0.0026] unit increase
Hand grip strength	Biological Insights Into Muscular Strength: Genetic Findings in the UK Biobank.	334,825 British ancestry individuals	5q33.2	5	153788035	GRIA1	rs2126165-A	rs2126165	intron_variant	4e-11	0.002	[0.0014-0.0026] unit decrease
Hand grip strength	Biological Insights Into Muscular Strength: Genetic Findings in the UK Biobank.	334,825 British ancestry individuals	5q13.3	5	75638184	ANKDD1B	rs34341-A	rs34341	intron_variant	8e-10	0.002	[0.0014-0.0026] unit increase
Hand grip strength	Biological Insights Into Muscular Strength: Genetic Findings in the UK Biobank.	334,825 British ancestry individuals	5q21.3	5	108103311	FBXL17	rs40067-A	rs40067	intron_variant	2e-09	0.002	[0.0012-0.0028] unit increase
Hand grip strength	Biological Insights Into Muscular Strength: Genetic Findings in the UK Biobank.	334,825 British ancestry individuals	5q21.2	5	104596006	NUDT12	rs2431112-A	rs2431112	intron_variant	2e-15	0.002	[0.0014-0.0026] unit decrease
Hand grip strength	Biological Insights Into Muscular Strength: Genetic Findings in the UK Biobank.	223,215 British ancestry individuals	5q21.2	5	104596006	RP11-6N13.1	rs2431112-A	rs2431112	intron_variant	2e-13	0.002	[0.0014-0.0026] unit decrease
Hand grip strength	Genetics of physiological dysregulation: findings from the long life family study using joint models.	4,608 European ancestry individuals	5p15.2	5	14177126	TRIO	rs12652543-?	rs12652543	intron_variant	7e-09
Hand grip strength	Exome sequencing and analysis of 454,787 UK Biobank participants.	429,337 European ancestry individuals		5	103003035		chr5:103003035-G	chr5:103003035		2e-16	0.063	[-0.078--0.048] unit decrease
Hand grip strength	Exome sequencing and analysis of 454,787 UK Biobank participants.	429,288 European ancestry individuals		5	103003035		chr5:103003035-G	chr5:103003035		2e-12	0.054	[-0.069--0.039] unit decrease
Hand grip strength	Identification of novel and rare variants associated with handgrip strength using whole genome sequence data from the NHLBI Trans-Omics in Precision Medicine (TOPMed) Program.	13,552 European, African American or Afro-Caribbean, Hispanic or Latin American, Asian, Native American, Other ancestry individuals	5q35.2	5	174630802		rs377692678-A	rs377692678	intergenic_variant	8e-09	8.66	kg decrease
Hand grip strength	Identification of novel and rare variants associated with handgrip strength using whole genome sequence data from the NHLBI Trans-Omics in Precision Medicine (TOPMed) Program.	4878 European ancestry, African American or Afro-Caribbean, Hispanic or Latin American, Asian ancestry, Native American ancestry, Other ancestry men	5q13.3	5	76919524		rs577776684-T	rs577776684	intron_variant	2e-08	12.22	kg decrease
Hand grip strength	Biological Insights Into Muscular Strength: Genetic Findings in the UK Biobank.	334,825 British ancestry individuals	6p12.3	6	50817167	TFAP2B	rs2744475-C	rs2744475	regulatory_region_variant	2e-20	0.003	[0.0024-0.0036] unit increase
Hand grip strength	Biological Insights Into Muscular Strength: Genetic Findings in the UK Biobank.	334,825 British ancestry individuals	6p21.33	6	31624141	PRRC2A	rs2260051-A	rs2260051	intron_variant	1e-15	0.002	[0.0014-0.0026] unit increase
Hand grip strength	Biological Insights Into Muscular Strength: Genetic Findings in the UK Biobank.	334,825 British ancestry individuals	6p21.31	6	34825347	UHRF1BP1	rs9469899-A	rs9469899	intron_variant	3e-15	0.002	[0.0014-0.0026] unit decrease
Hand grip strength	Biological Insights Into Muscular Strength: Genetic Findings in the UK Biobank.	334,825 British ancestry individuals	6p21.2	6	40381627	LRFN2	rs6904571-T	rs6904571	non_coding_transcript_exon_variant	1e-08	0.002	[0.0014-0.0026] unit increase
Hand grip strength	Biological Insights Into Muscular Strength: Genetic Findings in the UK Biobank.	334,825 British ancestry individuals	6q16.1	6	97981461	MMS22L	rs9320823-T	rs9320823	intron_variant	1e-08	0.002	[0.0014-0.0026] unit increase
Hand grip strength	Biological Insights Into Muscular Strength: Genetic Findings in the UK Biobank.	334,825 British ancestry individuals	6p22.1	6	29938536	HLA-A	rs453325-A	rs453325	intergenic_variant	2e-08	0.002	[0.0014-0.0026] unit decrease
Hand grip strength	Biological Insights Into Muscular Strength: Genetic Findings in the UK Biobank.	223,215 British ancestry individuals	6p12.3	6	50817167	TFAP2B	rs2744475-G	rs2744475	regulatory_region_variant	7e-17	0.003	[0.0024-0.0036] unit decrease
Hand grip strength	Biological Insights Into Muscular Strength: Genetic Findings in the UK Biobank.	334,825 British ancestry individuals	6p21.31	6	34210781	HMGA1	rs10807136-T	rs10807136	intergenic_variant	3e-09	0.003	[0.0022-0.0038] unit decrease
Hand grip strength	Biological Insights Into Muscular Strength: Genetic Findings in the UK Biobank.	334,825 British ancestry individuals	6p21.32	6	32521902	HLA-DRB5	rs117108573-T	rs117108573	splice_donor_region_variant	6e-09	0.003	[0.002-0.004] unit decrease
Hand grip strength	Biological Insights Into Muscular Strength: Genetic Findings in the UK Biobank.	334,825 British ancestry individuals	6p21.32	6	32676776	NA	rs3134986-T	rs3134986	intergenic_variant	9e-09	0.002	[0.0014-0.0026] unit decrease
Hand grip strength	Biological Insights Into Muscular Strength: Genetic Findings in the UK Biobank.	334,825 British ancestry individuals	6p21.32	6	32592994	HLA-DRB1	rs2760975-A	rs2760975	intergenic_variant	5e-12	0.003	[0.0022-0.0038] unit decrease
Hand grip strength	Biological Insights Into Muscular Strength: Genetic Findings in the UK Biobank.	334,825 British ancestry individuals	6p21.32	6	32606798	HLA-DRB1	rs113315602-A	rs113315602	intergenic_variant	9e-12	0.003	[0.002-0.004] unit increase
Hand grip strength	Biological Insights Into Muscular Strength: Genetic Findings in the UK Biobank.	334,825 British ancestry individuals	6p21.32	6	32420769	BTNL2	rs2213581-T	rs2213581	intergenic_variant	2e-11	0.002	[0.0014-0.0026] unit increase
Hand grip strength	Biological Insights Into Muscular Strength: Genetic Findings in the UK Biobank.	334,825 British ancestry individuals	6p22.1	6	28886282	TRIM27	rs7755875-A	rs7755875	intergenic_variant	3e-11	0.002	[0.0014-0.0026] unit increase
Hand grip strength	Biological Insights Into Muscular Strength: Genetic Findings in the UK Biobank.	334,825 British ancestry individuals	6p21.32	6	32129834	FKBPL	rs41268905-A	rs41268905	5_prime_UTR_variant	4e-11	0.003	[0.002-0.004] unit decrease
Hand grip strength	Biological Insights Into Muscular Strength: Genetic Findings in the UK Biobank.	334,825 British ancestry individuals	6p12.3	6	50629665	TFAP2D	rs56068671-T	rs56068671	intron_variant	6e-11	0.003	[0.002-0.004] unit increase
Hand grip strength	Biological Insights Into Muscular Strength: Genetic Findings in the UK Biobank.	334,825 British ancestry individuals	6p22.2	6	26285921	HIST1H4H	rs34916901-T	rs34916901	non_coding_transcript_exon_variant	3e-10	0.002	[0.0014-0.0026] unit increase
Hand grip strength	Biological Insights Into Muscular Strength: Genetic Findings in the UK Biobank.	334,825 British ancestry individuals	6p22.2	6	26707978	NA	rs12195114-A	rs12195114	intergenic_variant	7e-10	0.002	[0.0014-0.0026] unit decrease
Hand grip strength	Biological Insights Into Muscular Strength: Genetic Findings in the UK Biobank.	334,825 British ancestry individuals	6p21.32	6	32577615	HLA-DRB1	rs35511257-C	rs35511257	intergenic_variant	7e-10	0.003	[0.002-0.004] unit decrease
Hand grip strength	Biological Insights Into Muscular Strength: Genetic Findings in the UK Biobank.	334,825 British ancestry individuals	6p22.3	6	15411834	JARID2	rs2237149-A	rs2237149	intron_variant	8e-10	0.002	[0.0014-0.0026] unit increase
Hand grip strength	Biological Insights Into Muscular Strength: Genetic Findings in the UK Biobank.	334,825 British ancestry individuals	6p21.32	6	32621586	HLA-DQA1	rs73728611-A	rs73728611	intergenic_variant	1e-09	0.003	[0.0022-0.0038] unit increase
Hand grip strength	Biological Insights Into Muscular Strength: Genetic Findings in the UK Biobank.	334,825 British ancestry individuals	6p24.1	6	12944861	PHACTR1	rs6905419-T	rs6905419	intron_variant	2e-08	0.002	[0.0014-0.0026] unit decrease
Hand grip strength	Biological Insights Into Muscular Strength: Genetic Findings in the UK Biobank.	334,825 British ancestry individuals	6p21.31	6	33833733	MLN	rs12055409-A	rs12055409	intergenic_variant	4e-08	0.002	[0.0014-0.0026] unit decrease
Hand grip strength	Biological Insights Into Muscular Strength: Genetic Findings in the UK Biobank.	223,215 British ancestry individuals	6p21.33	6	31624141	PRRC2A	rs2260051-T	rs2260051	intron_variant	7e-12	0.002	[0.0014-0.0026] unit decrease
Hand grip strength	Biological Insights Into Muscular Strength: Genetic Findings in the UK Biobank.	223,215 British ancestry individuals	6p21.32	6	32592994	HLA-DRB1	rs2760975-A	rs2760975	intergenic_variant	1e-09	0.003	[0.002-0.004] unit decrease
Hand grip strength	Large-scale GWAS identifies multiple loci for hand grip strength providing biological insights into muscular fitness.	142,035 European ancestry individuals	6p21.32	6	32493090	HLA region	rs78325334-T	rs78325334	intergenic_variant	1e-09	0.1858	[0.13-0.25] kg increase
Hand grip strength	Genome-wide meta-analysis of muscle weakness identifies 15 susceptibility loci in older men and women.	48,596 European ancestry cases, 207,927 European ancestry controls	6p21.32	6	32592700	HLA-DRB1	rs34415150-A	rs34415150	intergenic_variant	4e-17	0.0833	[0.064-0.103] unit decrease
Hand grip strength	Genome-wide meta-analysis of muscle weakness identifies 15 susceptibility loci in older men and women.	34,589 European ancestry female cases, 100,879 European ancestry female controls	6p21.32	6	32592700	HLA-DRB1	rs34415150-G	rs34415150	intergenic_variant	1e-16	0.1001	unit increase
Hand grip strength	Genome-wide meta-analysis of muscle weakness identifies 15 susceptibility loci in older men and women.	20,335 European ancestry cases, 236,188 European ancestry controls	6p21.32	6	32592700	HLA-DRB1	rs34415150-G	rs34415150	intergenic_variant	6e-16	0.1158	unit increase
Hand grip strength	Genetics of physiological dysregulation: findings from the long life family study using joint models.	4,608 European ancestry individuals	7q21.11	7	86337830	GRM3	rs10231286-?	rs10231286	intergenic_variant	5e-08
Hand grip strength	Biological Insights Into Muscular Strength: Genetic Findings in the UK Biobank.	334,825 British ancestry individuals	7q31.1	7	113982539	PPP1R3A	rs9641509-T	rs9641509	intron_variant	3e-08	0.002	[0.0014-0.0026] unit increase
Hand grip strength	Biological Insights Into Muscular Strength: Genetic Findings in the UK Biobank.	334,825 British ancestry individuals	7p14.1	7	39388170	POU6F2	rs887013-A	rs887013	intron_variant	1e-08	0.002	[0.0014-0.0026] unit increase
Hand grip strength	Biological Insights Into Muscular Strength: Genetic Findings in the UK Biobank.	334,825 British ancestry individuals	7q11.22	7	70403503	AUTS2	rs10279237-T	rs10279237	intron_variant	7e-09	0.002	[0.0012-0.0028] unit increase
Hand grip strength	Biological Insights Into Muscular Strength: Genetic Findings in the UK Biobank.	334,825 British ancestry individuals	7p22.3	7	2042969	MAD1L1	rs11766468-A	rs11766468	intron_variant	8e-12	0.003	[0.0022-0.0038] unit increase
Hand grip strength	Biological Insights Into Muscular Strength: Genetic Findings in the UK Biobank.	334,825 British ancestry individuals	7q11.22	7	69773507	AUTS2	rs115131074-A	rs115131074	intron_variant	9e-10	0.004	[0.0026-0.0054] unit decrease
Hand grip strength	Biological Insights Into Muscular Strength: Genetic Findings in the UK Biobank.	334,825 British ancestry individuals	7p15.1	7	28789636	CREB5	rs62442203-C	rs62442203	intron_variant	3e-09	0.002	[0.0014-0.0026] unit increase
Hand grip strength	Biological Insights Into Muscular Strength: Genetic Findings in the UK Biobank.	334,825 British ancestry individuals	7q22.1	7	99529017	ZKSCAN5	rs3843540-T	rs3843540	intron_variant	2e-08	0.002	[0.0012-0.0028] unit decrease
Hand grip strength	Biological Insights Into Muscular Strength: Genetic Findings in the UK Biobank.	334,825 British ancestry individuals	7p14.1	7	39286879	POU6F2	rs4549685-T	rs4549685	intron_variant	5e-14	0.002	[0.0014-0.0026] unit increase
Hand grip strength	Biological Insights Into Muscular Strength: Genetic Findings in the UK Biobank.	223,215 British ancestry individuals	7p14.1	7	39286879	POU6F2	rs4549685-T	rs4549685	intron_variant	2e-12	0.002	[0.0014-0.0026] unit increase
Hand grip strength	Biological Insights Into Muscular Strength: Genetic Findings in the UK Biobank.	223,215 British ancestry individuals	7p22.3	7	2042969	MAD1L1	rs11766468-A	rs11766468	intron_variant	3e-09	0.003	[0.0022-0.0038] unit increase
Hand grip strength	Identification of novel and rare variants associated with handgrip strength using whole genome sequence data from the NHLBI Trans-Omics in Precision Medicine (TOPMed) Program.	13,552 European, African American or Afro-Caribbean, Hispanic or Latin American, Asian, Native American, Other ancestry individuals	7q21.3	7	95524137		rs544430450-A	rs544430450	intron_variant	2e-08	6.66	kg decrease
Hand grip strength	Genome-wide meta-analysis of muscle weakness identifies 15 susceptibility loci in older men and women.	48,596 European ancestry cases, 207,927 European ancestry controls	7q36.1	7	150827593	AOC1	rs10952289-T	rs10952289	intron_variant	2e-08	0.0435	[0.028-0.059] unit increase
Hand grip strength	Biological Insights Into Muscular Strength: Genetic Findings in the UK Biobank.	334,825 British ancestry individuals	8q22.1	8	94570427	KIAA1429	rs12680855-A	rs12680855	non_coding_transcript_exon_variant	2e-08	0.002	[0.0014-0.0026] unit decrease
Hand grip strength	Biological Insights Into Muscular Strength: Genetic Findings in the UK Biobank.	334,825 British ancestry individuals	8q23.3	8	115611321	TRPS1	rs62512210-T	rs62512210	intron_variant	2e-13	0.004	[0.003-0.005] unit decrease
Hand grip strength	Identification of novel and rare variants associated with handgrip strength using whole genome sequence data from the NHLBI Trans-Omics in Precision Medicine (TOPMed) Program.	8674 European ancestry, African American or Afro-Caribbean, Hispanic or Latin American, Asian ancestry, Native American ancestry, Other ancestry women	8p12	8	30273968		rs2958754-A	rs2958754	intergenic_variant	1e-08	1.63	kg decrease
Hand grip strength	GWAS analysis of handgrip and lower body strength in older adults in the CHARGE consortium.	27,581 European ancestry individuals	8p23.2	8	6092608	CSMD1, LOC100287015	rs752045-G	rs752045	intron_variant	5e-10	0.47	[0.31-0.63] kg increase
Hand grip strength	Biological Insights Into Muscular Strength: Genetic Findings in the UK Biobank.	334,825 British ancestry individuals	9p13.3	9	33775654	PRSS3	rs10758232-C	rs10758232	intron_variant	2e-08	0.002	[0.0014-0.0026] unit increase
Hand grip strength	Biological Insights Into Muscular Strength: Genetic Findings in the UK Biobank.	334,825 British ancestry individuals	9q22.2	9	89593312	GADD45G	rs1329733-A	rs1329733	intron_variant	4e-08	0.002	[0.0014-0.0026] unit increase
Hand grip strength	Large-scale GWAS identifies multiple loci for hand grip strength providing biological insights into muscular fitness.	142,035 European ancestry individuals	9q33.1	9	115236607	45627	rs72762373-A	rs72762373	intron_variant	2e-08	0.4181	[0.27-0.56] kg increase
Hand grip strength	Genome-wide meta-analysis of muscle weakness identifies 15 susceptibility loci in older men and women.	20,335 European ancestry cases, 236,188 European ancestry controls	9p24.2	9	4284961	GLIS3	rs1403785912-AT	rs1403785912	intron_variant	4e-09	0.0765	unit increase
Hand grip strength	Biological Insights Into Muscular Strength: Genetic Findings in the UK Biobank.	334,825 British ancestry individuals	10p12.31	10	21627799	MLLT10	rs1243182-T	rs1243182	intron_variant	4e-16	0.002	[0.0014-0.0026] unit decrease
Hand grip strength	Biological Insights Into Muscular Strength: Genetic Findings in the UK Biobank.	223,215 British ancestry individuals	10p12.31	10	21619874	MLLT10	rs1243188-C	rs1243188	intron_variant	2e-13	0.003	[0.0024-0.0036] unit decrease
Hand grip strength	Biological Insights Into Muscular Strength: Genetic Findings in the UK Biobank.	334,825 British ancestry individuals	10q24.31	10	100866753	FAM178A	rs61873510-T	rs61873510	regulatory_region_variant	8e-09	0.002	[0.0014-0.0026] unit decrease
Hand grip strength	Biological Insights Into Muscular Strength: Genetic Findings in the UK Biobank.	334,825 British ancestry individuals	10q24.2	10	98012647	CRTAC1	rs563296-A	rs563296	intron_variant	3e-12	0.002	[0.0014-0.0026] unit decrease
Hand grip strength	Biological Insights Into Muscular Strength: Genetic Findings in the UK Biobank.	334,825 British ancestry individuals	10q25.3	10	117073752	NA	rs3847479-A	rs3847479	intron_variant	4e-10	0.002	[0.0012-0.0028] unit decrease
Hand grip strength	Biological Insights Into Muscular Strength: Genetic Findings in the UK Biobank.	334,825 British ancestry individuals	10q26.3	10	129036434	MGMT	rs1556659-T	rs1556659	non_coding_transcript_exon_variant	1e-13	0.002	[0.0014-0.0026] unit increase
Hand grip strength	Biological Insights Into Muscular Strength: Genetic Findings in the UK Biobank.	223,215 British ancestry individuals	10q26.3	10	129036434	ENSG00000232985	rs1556659-T	rs1556659	non_coding_transcript_exon_variant	1e-11	0.002	[0.0014-0.0026] unit increase
Hand grip strength	Biological Insights Into Muscular Strength: Genetic Findings in the UK Biobank.	223,215 British ancestry individuals	10q24.2	10	98018469	CRTAC1	rs2439823-G	rs2439823	intron_variant	3e-09	0.002	[0.0014-0.0026] unit decrease
Hand grip strength	Identification of novel and rare variants associated with handgrip strength using whole genome sequence data from the NHLBI Trans-Omics in Precision Medicine (TOPMed) Program.	4878 European ancestry, African American or Afro-Caribbean, Hispanic or Latin American, Asian ancestry, Native American ancestry, Other ancestry men	10q23.1	10	85774936		rs569475444-C	rs569475444	intron_variant	9e-09	8.09	kg decrease
Hand grip strength	Identification of novel and rare variants associated with handgrip strength using whole genome sequence data from the NHLBI Trans-Omics in Precision Medicine (TOPMed) Program.	8674 European ancestry, African American or Afro-Caribbean, Hispanic or Latin American, Asian ancestry, Native American ancestry, Other ancestry women	10q26.11	10	119692415		rs189542078-T	rs189542078	intergenic_variant	2e-08	6.57	kg increase
Hand grip strength	Large-scale GWAS identifies multiple loci for hand grip strength providing biological insights into muscular fitness.	142,035 European ancestry individuals	10q24.32	10	102367414	GBF1	rs2273555-A	rs2273555	splice_acceptor_variant	1e-09	0.1361	[0.092-0.18] kg increase
Hand grip strength	Large-scale GWAS identifies multiple loci for hand grip strength providing biological insights into muscular fitness.	142,035 European ancestry individuals	10q26.3	10	129039010	MGMT	rs374532236-T	rs374532236	intergenic_variant	1e-10	0.1468	[0.1-0.19] kg increase
Hand grip strength	Biological Insights Into Muscular Strength: Genetic Findings in the UK Biobank.	334,825 British ancestry individuals	11p11.2	11	47510843	CELF1	rs11039266-T	rs11039266	intron_variant	3e-18	0.003	[0.0024-0.0036] unit decrease
Hand grip strength	Biological Insights Into Muscular Strength: Genetic Findings in the UK Biobank.	223,215 British ancestry individuals	11p11.2	11	47550415	CELF1	rs12225051-T	rs12225051	intron_variant	7e-15	0.003	[0.0022-0.0038] unit increase
Hand grip strength	Biological Insights Into Muscular Strength: Genetic Findings in the UK Biobank.	334,825 British ancestry individuals	11q25	11	133352033	OPCML	rs11223444-A	rs11223444	intron_variant	3e-09	0.002	[0.0014-0.0026] unit decrease
Hand grip strength	Biological Insights Into Muscular Strength: Genetic Findings in the UK Biobank.	334,825 British ancestry individuals	11p11.2	11	43607199	HSD17B12	rs4755720-T	rs4755720	intron_variant	6e-09	0.002	[0.0014-0.0026] unit increase
Hand grip strength	Biological Insights Into Muscular Strength: Genetic Findings in the UK Biobank.	334,825 British ancestry individuals	11p14.1	11	27662970	BDNF	rs11030104-A	rs11030104	intron_variant	9e-10	0.002	[0.0014-0.0026] unit decrease
Hand grip strength	Biological Insights Into Muscular Strength: Genetic Findings in the UK Biobank.	334,825 British ancestry individuals	11q13.4	11	74589396	POLD3	rs72977282-A	rs72977282	intron_variant	9e-10	0.002	[0.0014-0.0026] unit decrease
Hand grip strength	Identification of novel and rare variants associated with handgrip strength using whole genome sequence data from the NHLBI Trans-Omics in Precision Medicine (TOPMed) Program.	4878 European ancestry, African American or Afro-Caribbean, Hispanic or Latin American, Asian ancestry, Native American ancestry, Other ancestry men	11q23.2	11	113977732		rs182799368-T	rs182799368	intron_variant	1e-08	9.18	kg decrease
Hand grip strength	Large-scale GWAS identifies multiple loci for hand grip strength providing biological insights into muscular fitness.	142,035 European ancestry individuals	11q13.4	11	74644478	POLD3	rs72979233-A	rs72979233	intron_variant	5e-13	0.1752	[0.13-0.22] kg increase
Hand grip strength	Large-scale GWAS identifies multiple loci for hand grip strength providing biological insights into muscular fitness.	142,035 European ancestry individuals	11q25	11	133922749	IGSF9B	rs34845616-A	rs34845616	intron_variant	3e-08	0.1411	[0.091-0.191] kg increase
Hand grip strength	Genome-wide meta-analysis of muscle weakness identifies 15 susceptibility loci in older men and women.	48,596 European ancestry cases, 207,927 European ancestry controls	11q13.4	11	74683324	RN7SKP297	rs11236213-A	rs11236213	intergenic_variant	3e-10	0.0504	[0.035-0.066] unit decrease
Hand grip strength	Genome-wide meta-analysis of muscle weakness identifies 15 susceptibility loci in older men and women.	34,589 European ancestry female cases, 100,879 European ancestry female controls	11q13.4	11	74683324	RN7SKP297	rs11236213-G	rs11236213	intergenic_variant	3e-08	0.054	unit increase
Hand grip strength	Biological Insights Into Muscular Strength: Genetic Findings in the UK Biobank.	334,825 British ancestry individuals	12p12.3	12	14834162	ART4	rs2287226-A	rs2287226	intron_variant	1e-12	0.002	[0.0014-0.0026] unit increase
Hand grip strength	Biological Insights Into Muscular Strength: Genetic Findings in the UK Biobank.	334,825 British ancestry individuals	12p12.3	12	14863302	NA	rs10846071-T	rs10846071	intron_variant	4e-12	0.002	[0.0014-0.0026] unit decrease
Hand grip strength	Biological Insights Into Muscular Strength: Genetic Findings in the UK Biobank.	334,825 British ancestry individuals	12q13.12	12	49862280	BCDIN3D	rs12367809-T	rs12367809	intron_variant	1e-11	0.002	[0.0014-0.0026] unit decrease
Hand grip strength	Biological Insights Into Muscular Strength: Genetic Findings in the UK Biobank.	334,825 British ancestry individuals	12q24.31	12	122539929	KNTC1	rs147730268-T	rs147730268	intron_variant	2e-11	0.003	[0.002-0.004] unit increase
Hand grip strength	Biological Insights Into Muscular Strength: Genetic Findings in the UK Biobank.	334,825 British ancestry individuals	12q24.31	12	123925982	CCDC92	rs4575361-A	rs4575361	non_coding_transcript_exon_variant	1e-10	0.002	[0.0014-0.0026] unit increase
Hand grip strength	Biological Insights Into Muscular Strength: Genetic Findings in the UK Biobank.	334,825 British ancestry individuals	12q24.31	12	121573693	KDM2B	rs181617194-T	rs181617194	intron_variant	1e-09	0.005	[0.0034-0.0066] unit decrease
Hand grip strength	Biological Insights Into Muscular Strength: Genetic Findings in the UK Biobank.	334,825 British ancestry individuals	12q24.31	12	122169835	LRRC43	rs7955910-T	rs7955910	intron_variant	1e-09	0.002	[0.0014-0.0026] unit decrease
Hand grip strength	Large-scale GWAS identifies multiple loci for hand grip strength providing biological insights into muscular fitness.	142,035 European ancestry individuals	12p12.3	12	14911061	ERP27	rs11614333-C	rs11614333	regulatory_region_variant	2e-12	0.1601	[0.12-0.2] kg increase
Hand grip strength	Large-scale GWAS identifies multiple loci for hand grip strength providing biological insights into muscular fitness.	142,035 European ancestry individuals	12q21.2	12	79293191	SYT1	rs10861798-A	rs10861798	intron_variant	1e-10	0.1482	[0.1-0.19] kg increase
Hand grip strength	Genome-wide meta-analysis of muscle weakness identifies 15 susceptibility loci in older men and women.	48,596 European ancestry cases, 207,927 European ancestry controls	12p12.3	12	14879926	C12orf60	rs34464763-A	rs34464763	intron_variant	3e-10	0.0544	[0.038-0.071] unit increase
Hand grip strength	Genome-wide meta-analysis of muscle weakness identifies 15 susceptibility loci in older men and women.	34,589 European ancestry female cases, 100,879 European ancestry female controls	12p12.3	12	14911429	ERP27	rs4764133-T	rs4764133	intergenic_variant	4e-09	0.054	unit increase
Hand grip strength	Biological Insights Into Muscular Strength: Genetic Findings in the UK Biobank.	334,825 British ancestry individuals	13q12.11	13	20042417	ZMYM2	rs9579775-A	rs9579775	intron_variant	1e-08	0.002	[0.0012-0.0028] unit increase
Hand grip strength	Genome-wide meta-analysis of muscle weakness identifies 15 susceptibility loci in older men and women.	48,596 European ancestry cases, 207,927 European ancestry controls	13q14.3	13	50525441	DLEU1	rs3118903-A	rs3118903	intron_variant	7e-11	0.0575	[0.04-0.075] unit increase
Hand grip strength	Genome-wide meta-analysis of muscle weakness identifies 15 susceptibility loci in older men and women.	34,589 European ancestry female cases, 100,879 European ancestry female controls	13q14.3	13	50504310	DLEU1	rs201754-C	rs201754	intron_variant	4e-10	0.0668	unit increase
Hand grip strength	Biological Insights Into Muscular Strength: Genetic Findings in the UK Biobank.	334,825 British ancestry individuals	14q12	14	27216999	NOVA1	rs202941-T	rs202941	intron_variant	4e-09	0.002	[0.0014-0.0026] unit increase
Hand grip strength	Biological Insights Into Muscular Strength: Genetic Findings in the UK Biobank.	334,825 British ancestry individuals	14q32.31	14	101065517	NA	rs61992671-A	rs61992671	mature_miRNA_variant	1e-08	0.002	[0.0014-0.0026] unit decrease
Hand grip strength	Biological Insights Into Muscular Strength: Genetic Findings in the UK Biobank.	334,825 British ancestry individuals	14q32.12	14	93540729	UNC79	rs1951716-T	rs1951716	synonymous_variant	2e-09	0.002	[0.0014-0.0026] unit decrease
Hand grip strength	Identification of novel and rare variants associated with handgrip strength using whole genome sequence data from the NHLBI Trans-Omics in Precision Medicine (TOPMed) Program.	8674 European ancestry, African American or Afro-Caribbean, Hispanic or Latin American, Asian ancestry, Native American ancestry, Other ancestry women	14q32.2	14	96043941		rs143569685-A	rs143569685	intron_variant	1e-08	3.92	kg decrease
Hand grip strength	Large-scale GWAS identifies multiple loci for hand grip strength providing biological insights into muscular fitness.	142,035 European ancestry individuals	14q13.3	14	36171395	PTCSC3	rs1169151-G	rs1169151	intron_variant	5e-08	0.1197	[0.077-0.163] kg increase
Hand grip strength	Biological Insights Into Muscular Strength: Genetic Findings in the UK Biobank.	334,825 British ancestry individuals	15q25.1	15	80696259	ABHD17C	rs7165759-A	rs7165759	intron_variant	1e-13	0.002	[0.0014-0.0026] unit increase
Hand grip strength	Biological Insights Into Muscular Strength: Genetic Findings in the UK Biobank.	334,825 British ancestry individuals	15q21.1	15	47624675	SEMA6D	rs1529883-C	rs1529883	intron_variant	1e-08	0.002	[0.0014-0.0026] unit increase
Hand grip strength	Biological Insights Into Muscular Strength: Genetic Findings in the UK Biobank.	334,825 British ancestry individuals	15q21.3	15	56705998	ZNF280D	rs12910459-T	rs12910459	intron_variant	3e-11	0.002	[0.0014-0.0026] unit decrease
Hand grip strength	Biological Insights Into Muscular Strength: Genetic Findings in the UK Biobank.	334,825 British ancestry individuals	15q24.1	15	73930777	LOXL1	rs62004866-C	rs62004866	intron_variant	6e-10	0.003	[0.0022-0.0038] unit increase
Hand grip strength	Biological Insights Into Muscular Strength: Genetic Findings in the UK Biobank.	334,825 British ancestry individuals	15q24.1	15	72790127	ADPGK	rs4776614-C	rs4776614	intron_variant	2e-09	0.002	[0.0014-0.0026] unit increase
Hand grip strength	Biological Insights Into Muscular Strength: Genetic Findings in the UK Biobank.	334,825 British ancestry individuals	15q24.3	15	77507315	HMG20A	rs4886869-A	rs4886869	regulatory_region_variant	3e-08	0.002	[0.0014-0.0026] unit increase
Hand grip strength	Biological Insights Into Muscular Strength: Genetic Findings in the UK Biobank.	334,825 British ancestry individuals	15q25.1	15	79120057	RASGRF1	rs1521624-A	rs1521624	intergenic_variant	4e-08	0.002	[0.0014-0.0026] unit increase
Hand grip strength	Biological Insights Into Muscular Strength: Genetic Findings in the UK Biobank.	223,215 British ancestry individuals	15q25.1	15	80696259	ABHD17C	rs7165759-A	rs7165759	intron_variant	1e-11	0.002	[0.0014-0.0026] unit increase
Hand grip strength	Exome sequencing and analysis of 454,787 UK Biobank participants.	429,337 European ancestry individuals		15	44672240		chr15:44672240-T	chr15:44672240		1e-11	1.506	[-1.943--1.069] unit decrease
Hand grip strength	Genome-wide meta-analysis of muscle weakness identifies 15 susceptibility loci in older men and women.	48,596 European ancestry cases, 207,927 European ancestry controls	15q21.3	15	58035149	ALDH1A2	rs2899611-T	rs2899611	intron_variant	6e-09	0.0431	[0.029-0.058] unit decrease
Hand grip strength	Genome-wide meta-analysis of muscle weakness identifies 15 susceptibility loci in older men and women.	34,589 European ancestry female cases, 100,879 European ancestry female controls	15q21.3	15	58035149	ALDH1A2	rs2899611-G	rs2899611	intron_variant	1e-08	0.0515	unit increase
Hand grip strength	Biological Insights Into Muscular Strength: Genetic Findings in the UK Biobank.	334,825 British ancestry individuals	16q12.2	16	53768582	FTO	rs11642015-T	rs11642015	intron_variant	8e-49	0.004	[0.0034-0.0046] unit decrease
Hand grip strength	Biological Insights Into Muscular Strength: Genetic Findings in the UK Biobank.	334,825 British ancestry individuals	16p11.2	16	28857374	SH2B1	rs62037364-A	rs62037364	intron_variant	2e-26	0.003	[0.0024-0.0036] unit decrease
Hand grip strength	Biological Insights Into Muscular Strength: Genetic Findings in the UK Biobank.	334,825 British ancestry individuals	16p12.1	16	28335819	NPIPB6	rs2726036-A	rs2726036	intergenic_variant	3e-20	0.003	[0.0024-0.0036] unit increase
Hand grip strength	Biological Insights Into Muscular Strength: Genetic Findings in the UK Biobank.	223,215 British ancestry individuals	16q12.2	16	53767042	FTO	rs1421085-C	rs1421085	intron_variant	5e-38	0.004	[0.0034-0.0046] unit decrease
Hand grip strength	Biological Insights Into Muscular Strength: Genetic Findings in the UK Biobank.	223,215 British ancestry individuals	16p11.2	16	28835925	ATXN2L	rs12928404-C	rs12928404	splice_region_variant	1e-25	0.003	[0.0024-0.0036] unit decrease
Hand grip strength	Biological Insights Into Muscular Strength: Genetic Findings in the UK Biobank.	334,825 British ancestry individuals	16q21	16	64484759	CDH11	rs12447992-A	rs12447992	intron_variant	5e-09	0.002	[0.0012-0.0028] unit decrease
Hand grip strength	Biological Insights Into Muscular Strength: Genetic Findings in the UK Biobank.	334,825 British ancestry individuals	16q22.2	16	72000754	DHODH	rs12599952-A	rs12599952	intergenic_variant	7e-11	0.002	[0.0014-0.0026] unit increase
Hand grip strength	Biological Insights Into Muscular Strength: Genetic Findings in the UK Biobank.	334,825 British ancestry individuals	16p13.3	16	3965728	ADCY9	rs879620-T	rs879620	3_prime_UTR_variant	1e-10	0.002	[0.0014-0.0026] unit decrease
Hand grip strength	Biological Insights Into Muscular Strength: Genetic Findings in the UK Biobank.	334,825 British ancestry individuals	16p11.2	16	29928556	KCTD13	rs12691307-A	rs12691307	non_coding_transcript_exon_variant	6e-10	0.002	[0.0014-0.0026] unit increase
Hand grip strength	Biological Insights Into Muscular Strength: Genetic Findings in the UK Biobank.	334,825 British ancestry individuals	16q22.1	16	69862345	WWP2	rs11645565-A	rs11645565	intron_variant	7e-16	0.002	[0.0014-0.0026] unit decrease
Hand grip strength	Biological Insights Into Muscular Strength: Genetic Findings in the UK Biobank.	223,215 British ancestry individuals	16q22.1	16	69653009	NFAT5	rs6499240-G	rs6499240	intron_variant	4e-12	0.002	[0.0014-0.0026] unit decrease
Hand grip strength	Biological Insights Into Muscular Strength: Genetic Findings in the UK Biobank.	223,215 British ancestry individuals	16q22.2	16	72000754	PKD1L3	rs12599952-A	rs12599952	intergenic_variant	3e-08	0.002	[0.0014-0.0026] unit increase
Hand grip strength	Genome-wide meta-analysis of muscle weakness identifies 15 susceptibility loci in older men and women.	48,596 European ancestry cases, 207,927 European ancestry controls	16p12.1	16	24589091	RBBP6	rs143459567-T	rs143459567	intergenic_variant	3e-10	0.1185	[0.081-0.156] unit increase
Hand grip strength	Genome-wide meta-analysis of muscle weakness identifies 15 susceptibility loci in older men and women.	48,596 European ancestry cases, 207,927 European ancestry controls	16q12.2	16	53878452	FTO	rs8061064-A	rs8061064	intron_variant	4e-08	0.0407	[0.026-0.055] unit increase
Hand grip strength	Genome-wide meta-analysis of muscle weakness identifies 15 susceptibility loci in older men and women.	34,589 European ancestry female cases, 100,879 European ancestry female controls	16p13.3	16	2095786	PKD1	rs7185040-C	rs7185040	intron_variant	3e-08	0.0642	unit increase
Hand grip strength	Biological Insights Into Muscular Strength: Genetic Findings in the UK Biobank.	334,825 British ancestry individuals	17q21.31	17	45849924	SPPL2C	rs17769552-A	rs17769552	intron_variant	2e-08	0.002	[0.0014-0.0026] unit decrease
Hand grip strength	Biological Insights Into Muscular Strength: Genetic Findings in the UK Biobank.	334,825 British ancestry individuals	17q24.2	17	67843094	BPTF	rs8073510-A	rs8073510	intron_variant	1e-16	0.003	[0.0022-0.0038] unit increase
Hand grip strength	Biological Insights Into Muscular Strength: Genetic Findings in the UK Biobank.	334,825 British ancestry individuals	17q21.31	17	45321692	SPATA32	rs117642368-C	rs117642368	intergenic_variant	3e-08	0.002	[0.001-0.003] unit decrease
Hand grip strength	Biological Insights Into Muscular Strength: Genetic Findings in the UK Biobank.	223,215 British ancestry individuals	17q24.2	17	67839885	BPTF	rs80135947-C	rs80135947	intron_variant	5e-12	0.003	[0.0022-0.0038] unit decrease
Hand grip strength	Large-scale GWAS identifies multiple loci for hand grip strength providing biological insights into muscular fitness.	142,035 European ancestry individuals	17q21.31	17	46147574	KANSL1	rs80103986-A	rs80103986	intron_variant	1e-09	0.171	[0.12-0.23] kg increase
Hand grip strength	Large-scale GWAS identifies multiple loci for hand grip strength providing biological insights into muscular fitness.	142,035 European ancestry individuals	17q21.32	17	48583930	HOXB3	rs2288278-A	rs2288278	intron_variant	4e-12	0.1574	[0.11-0.2] kg increase
Hand grip strength	Large-scale GWAS identifies multiple loci for hand grip strength providing biological insights into muscular fitness.	142,035 European ancestry individuals	17q25.3	17	81502092	ACTG1	rs6565586-A	rs6565586	intergenic_variant	1e-08	0.1556	[0.1-0.21] kg increase
Hand grip strength	Biological Insights Into Muscular Strength: Genetic Findings in the UK Biobank.	334,825 British ancestry individuals	18q11.2	18	23503774	C18orf8	rs303760-T	rs303760	intron_variant	2e-08	0.002	[0.0014-0.0026] unit decrease
Hand grip strength	Biological Insights Into Muscular Strength: Genetic Findings in the UK Biobank.	334,825 British ancestry individuals	18q21.32	18	60187461	MC4R	rs34633411-T	rs34633411	intergenic_variant	2e-19	0.003	[0.0024-0.0036] unit decrease
Hand grip strength	Biological Insights Into Muscular Strength: Genetic Findings in the UK Biobank.	334,825 British ancestry individuals	18q21.32	18	60390796	MC4R	rs74550407-A	rs74550407	intron_variant	4e-08	0.004	[0.0026-0.0054] unit increase
Hand grip strength	Biological Insights Into Muscular Strength: Genetic Findings in the UK Biobank.	334,825 British ancestry individuals	18q21.32	18	60381959	MC4R	rs11873305-A	rs11873305	intron_variant	9e-14	0.005	[0.0036-0.0064] unit decrease
Hand grip strength	Biological Insights Into Muscular Strength: Genetic Findings in the UK Biobank.	334,825 British ancestry individuals	18q21.32	18	60299953	MC4R	rs7231880-T	rs7231880	intron_variant	1e-08	0.002	[0.0014-0.0026] unit increase
Hand grip strength	Biological Insights Into Muscular Strength: Genetic Findings in the UK Biobank.	223,215 British ancestry individuals	18q21.32	18	60184530	ENSG00000267620	rs10871777-G	rs10871777	intergenic_variant	8e-17	0.003	[0.0022-0.0038] unit decrease
Hand grip strength	Biological Insights Into Muscular Strength: Genetic Findings in the UK Biobank.	334,825 British ancestry individuals	18q21.2	18	55707682	TCF4	rs1642294-C	rs1642294	intron_variant	6e-15	0.003	[0.0022-0.0038] unit increase
Hand grip strength	Biological Insights Into Muscular Strength: Genetic Findings in the UK Biobank.	223,215 British ancestry individuals	18q21.2	18	55643738	TCF4	rs660010-C	rs660010	intron_variant	2e-12	0.003	[0.0022-0.0038] unit increase
Hand grip strength	Identification of novel and rare variants associated with handgrip strength using whole genome sequence data from the NHLBI Trans-Omics in Precision Medicine (TOPMed) Program.	13,552 European, African American or Afro-Caribbean, Hispanic or Latin American, Asian, Native American, Other ancestry individuals	18q22.3	18	71404509		rs185725127-C	rs185725127	intergenic_variant	1e-09	6.92	kg decrease
Hand grip strength	Identification of novel and rare variants associated with handgrip strength using whole genome sequence data from the NHLBI Trans-Omics in Precision Medicine (TOPMed) Program.	8674 European ancestry, African American or Afro-Caribbean, Hispanic or Latin American, Asian ancestry, Native American ancestry, Other ancestry women	18q22.3	18	71404509		rs185725127-C	rs185725127	intergenic_variant	3e-08	6.4	kg decrease
Hand grip strength	Genome-wide meta-analysis of muscle weakness identifies 15 susceptibility loci in older men and women.	48,596 European ancestry cases, 207,927 European ancestry controls	18q21.1	18	49066038	DYM	rs62102286-T	rs62102286	intron_variant	5e-11	0.0487	[0.034-0.063] unit increase
Hand grip strength	Genome-wide meta-analysis of muscle weakness identifies 15 susceptibility loci in older men and women.	34,589 European ancestry female cases, 100,879 European ancestry female controls	18q21.1	18	49334273	DYM	rs550258-T	rs550258	intron_variant	5e-08	0.0511	unit increase
Hand grip strength	Genome-wide meta-analysis of muscle weakness identifies 15 susceptibility loci in older men and women.	20,335 European ancestry cases, 236,188 European ancestry controls	18q21.1	18	49421171	DYM	rs12456780-T	rs12456780	intron_variant	1e-08	0.0633	unit increase
Hand grip strength	Biological Insights Into Muscular Strength: Genetic Findings in the UK Biobank.	334,825 British ancestry individuals	19p13.12	19	13844347	NANOS3	rs12162265-A	rs12162265	regulatory_region_variant	5e-08	0.002	[0.0014-0.0026] unit decrease
Hand grip strength	Biological Insights Into Muscular Strength: Genetic Findings in the UK Biobank.	334,825 British ancestry individuals	19q13.41	19	51716824	NA	rs11084110-T	rs11084110	intron_variant	2e-08	0.002	[0.0014-0.0026] unit increase
Hand grip strength	Biological Insights Into Muscular Strength: Genetic Findings in the UK Biobank.	334,825 British ancestry individuals	19q13.32	19	47061386	TMEM160	rs11671304-T	rs11671304	intergenic_variant	4e-13	0.002	[0.0014-0.0026] unit decrease
Hand grip strength	Biological Insights Into Muscular Strength: Genetic Findings in the UK Biobank.	334,825 British ancestry individuals	19p13.11	19	18350146	PGPEP1	rs113230003-A	rs113230003	intron_variant	2e-11	0.002	[0.0014-0.0026] unit increase
Hand grip strength	Biological Insights Into Muscular Strength: Genetic Findings in the UK Biobank.	334,825 British ancestry individuals	19p13.11	19	18280361	JUND	rs7249-T	rs7249	3_prime_UTR_variant	2e-09	0.002	[0.0014-0.0026] unit increase
Hand grip strength	Biological Insights Into Muscular Strength: Genetic Findings in the UK Biobank.	334,825 British ancestry individuals	19q13.32	19	44844654	PVRL2	rs4452060-A	rs4452060	TF_binding_site_variant	3e-08	0.002	[0.0014-0.0026] unit increase
Hand grip strength	Genome-wide meta-analysis of muscle weakness identifies 15 susceptibility loci in older men and women.	48,596 European ancestry cases, 207,927 European ancestry controls	19q13.42	19	55306857	BRSK1	rs79723785-T	rs79723785	intron_variant	1e-08	0.1674	[0.11-0.22] unit decrease
Hand grip strength	Biological Insights Into Muscular Strength: Genetic Findings in the UK Biobank.	334,825 British ancestry individuals	20q13.2	20	52283154	ZFP64	rs2206929-T	rs2206929	intron_variant	2e-08	0.002	[0.0014-0.0026] unit decrease
Hand grip strength	Genome-wide meta-analysis of muscle weakness identifies 15 susceptibility loci in older men and women.	48,596 European ancestry cases, 207,927 European ancestry controls	20q11.22	20	35437976	GDF5	rs143384-A	rs143384	5_prime_UTR_variant	4e-13	0.0545	[0.04-0.069] unit increase
Hand grip strength	Genome-wide meta-analysis of muscle weakness identifies 15 susceptibility loci in older men and women.	34,589 European ancestry female cases, 100,879 European ancestry female controls	20q11.22	20	35437976	GDF5	rs143384-A	rs143384	5_prime_UTR_variant	6e-13	0.0657	unit increase
Hand grip strength	Biological Insights Into Muscular Strength: Genetic Findings in the UK Biobank.	334,825 British ancestry individuals	22q13.1	22	38714119	GTPBP1	rs5750673-A	rs5750673	intron_variant	2e-08	0.002	[0.0014-0.0026] unit decrease
IGF-1 measurement	Genetics of 35 blood and urine biomarkers in the UK Biobank.	340,567 European ancestry individuals, 5,974 African ancestry individuals, 7,283 South Asian ancestry individuals		1	40362066	NR	chr1:40362066-A	chr1:40362066		2e-09	0.0166	[0.011-0.022] unit decrease
IGF-1 measurement	Genetics of 35 blood and urine biomarkers in the UK Biobank.	340,567 European ancestry individuals, 5,974 African ancestry individuals, 7,283 South Asian ancestry individuals	1p31.3	1	64905735	NR	rs4916009-T	rs4916009	intron_variant	1e-09	0.0257	[0.017-0.034] unit increase
IGF-1 measurement	Genetics of 35 blood and urine biomarkers in the UK Biobank.	340,567 European ancestry individuals, 5,974 African ancestry individuals, 7,283 South Asian ancestry individuals	1p31.3	1	65700153	NR	rs4394621-A	rs4394621	intergenic_variant	2e-09	0.0185	[0.012-0.025] unit decrease
IGF-1 measurement	Genetics of 35 blood and urine biomarkers in the UK Biobank.	340,567 European ancestry individuals, 5,974 African ancestry individuals, 7,283 South Asian ancestry individuals	1q21.3	1	154992637	NR	rs7535144-T	rs7535144	missense_variant	1e-09	0.0404	[0.027-0.054] unit decrease
IGF-1 measurement	Genetics of 35 blood and urine biomarkers in the UK Biobank.	340,567 European ancestry individuals, 5,974 African ancestry individuals, 7,283 South Asian ancestry individuals	1q25.2	1	176561522	NR	rs68096351-G	rs68096351	intron_variant	1e-09	0.0452	[0.031-0.06] unit increase
IGF-1 measurement	Genetics of 35 blood and urine biomarkers in the UK Biobank.	340,567 European ancestry individuals, 5,974 African ancestry individuals, 7,283 South Asian ancestry individuals	1q32.1	1	200300006	NR	rs940400-C	rs940400	intron_variant	2e-09	0.0221	[0.015-0.029] unit increase
IGF-1 measurement	Genetics of 35 blood and urine biomarkers in the UK Biobank.	340,567 European ancestry individuals, 5,974 African ancestry individuals, 7,283 South Asian ancestry individuals	1p36.21	1	15799531	NR	rs76240114-C	rs76240114	regulatory_region_variant	5e-10	0.0197	[0.013-0.026] unit increase
IGF-1 measurement	Genetics of 35 blood and urine biomarkers in the UK Biobank.	340,567 European ancestry individuals, 5,974 African ancestry individuals, 7,283 South Asian ancestry individuals	1p35.3	1	28815455	NR	rs525672-G	rs525672	intron_variant	2e-10	0.0246	[0.017-0.032] unit decrease
IGF-1 measurement	Genetics of 35 blood and urine biomarkers in the UK Biobank.	340,567 European ancestry individuals, 5,974 African ancestry individuals, 7,283 South Asian ancestry individuals	1q25.1	1	173948512	NR	rs7547280-A	rs7547280	intron_variant	3e-10	0.0186	[0.013-0.024] unit increase
IGF-1 measurement	Genetics of 35 blood and urine biomarkers in the UK Biobank.	340,567 European ancestry individuals, 5,974 African ancestry individuals, 7,283 South Asian ancestry individuals	1q32.3	1	214045988	NR	rs55843942-G	rs55843942	intergenic_variant	6e-10	0.0224	[0.015-0.029] unit decrease
IGF-1 measurement	Genetics of 35 blood and urine biomarkers in the UK Biobank.	340,567 European ancestry individuals, 5,974 African ancestry individuals, 7,283 South Asian ancestry individuals	1q41	1	221302282	NR	rs115066827-A	rs115066827	intergenic_variant	3e-10	0.0559	[0.038-0.073] unit increase
IGF-1 measurement	Genetics of 35 blood and urine biomarkers in the UK Biobank.	340,567 European ancestry individuals, 5,974 African ancestry individuals, 7,283 South Asian ancestry individuals	1q42.3	1	234879379	NR	rs2802954-C	rs2802954	intron_variant	2e-10	0.017	[0.012-0.022] unit decrease
IGF-1 measurement	Genetics of 35 blood and urine biomarkers in the UK Biobank.	340,567 European ancestry individuals, 5,974 African ancestry individuals, 7,283 South Asian ancestry individuals	1q44	1	243646186	NR	rs115754292-T	rs115754292	intron_variant	4e-10	0.0297	[0.02-0.039] unit decrease
IGF-1 measurement	Genetics of 35 blood and urine biomarkers in the UK Biobank.	340,567 European ancestry individuals, 5,974 African ancestry individuals, 7,283 South Asian ancestry individuals	1p36.11	1	27034728	NR	rs6669265-A	rs6669265	intergenic_variant	1e-11	0.0172	[0.012-0.022] unit decrease
IGF-1 measurement	Genetics of 35 blood and urine biomarkers in the UK Biobank.	340,567 European ancestry individuals, 5,974 African ancestry individuals, 7,283 South Asian ancestry individuals	1p34.2	1	43371257	NR	rs652941-C	rs652941	intergenic_variant	4e-11	0.0163	[0.011-0.021] unit increase
IGF-1 measurement	Genetics of 35 blood and urine biomarkers in the UK Biobank.	340,567 European ancestry individuals, 5,974 African ancestry individuals, 7,283 South Asian ancestry individuals	1q25.2	1	176703149	NR	rs791030-A	rs791030	intron_variant	4e-11	0.0209	[0.015-0.027] unit increase
IGF-1 measurement	Genetics of 35 blood and urine biomarkers in the UK Biobank.	340,567 European ancestry individuals, 5,974 African ancestry individuals, 7,283 South Asian ancestry individuals	1q41	1	220894544	NR	rs41305100-T	rs41305100	intergenic_variant	3e-14	0.0384	[0.029-0.048] unit decrease
IGF-1 measurement	Genetics of 35 blood and urine biomarkers in the UK Biobank.	340,567 European ancestry individuals, 5,974 African ancestry individuals, 7,283 South Asian ancestry individuals	1p22.2	1	90869377	NR	rs77664233-A	rs77664233	intergenic_variant	4e-12	0.0378	[0.027-0.049] unit increase
IGF-1 measurement	Genetics of 35 blood and urine biomarkers in the UK Biobank.	340,567 European ancestry individuals, 5,974 African ancestry individuals, 7,283 South Asian ancestry individuals	1p22.2	1	91037003	NR	rs12239520-C	rs12239520	regulatory_region_variant	4e-12	0.0245	[0.018-0.031] unit increase
IGF-1 measurement	Genetics of 35 blood and urine biomarkers in the UK Biobank.	340,567 European ancestry individuals, 5,974 African ancestry individuals, 7,283 South Asian ancestry individuals	1p22.2	1	91124593	NR	rs75740369-G	rs75740369	regulatory_region_variant	2e-12	0.0485	[0.035-0.062] unit increase
IGF-1 measurement	Genetics of 35 blood and urine biomarkers in the UK Biobank.	340,567 European ancestry individuals, 5,974 African ancestry individuals, 7,283 South Asian ancestry individuals	1q23.3	1	163057476	NR	rs77369503-A	rs77369503	regulatory_region_variant	9e-12	0.0462	[0.033-0.06] unit decrease
IGF-1 measurement	Genetics of 35 blood and urine biomarkers in the UK Biobank.	340,567 European ancestry individuals, 5,974 African ancestry individuals, 7,283 South Asian ancestry individuals	1q41	1	220598315	NR	rs17584607-T	rs17584607	missense_variant	8e-12	0.0527	[0.038-0.068] unit increase
IGF-1 measurement	Genetics of 35 blood and urine biomarkers in the UK Biobank.	340,567 European ancestry individuals, 5,974 African ancestry individuals, 7,283 South Asian ancestry individuals	1p36.11	1	26432658	NR	rs3811461-G	rs3811461	5_prime_UTR_variant	1e-13	0.0215	[0.016-0.027] unit increase
IGF-1 measurement	Genetics of 35 blood and urine biomarkers in the UK Biobank.	340,567 European ancestry individuals, 5,974 African ancestry individuals, 7,283 South Asian ancestry individuals	1p22.2	1	90809089	NR	rs116092581-A	rs116092581	intron_variant	2e-13	0.0702	[0.052-0.089] unit increase
IGF-1 measurement	Genetics of 35 blood and urine biomarkers in the UK Biobank.	340,567 European ancestry individuals, 5,974 African ancestry individuals, 7,283 South Asian ancestry individuals	1p22.2	1	91181872	NR	rs79458861-C	rs79458861	intergenic_variant	4e-13	0.045	[0.033-0.057] unit increase
IGF-1 measurement	Genetics of 35 blood and urine biomarkers in the UK Biobank.	340,567 European ancestry individuals, 5,974 African ancestry individuals, 7,283 South Asian ancestry individuals	1q32.3	1	214003526	NR	rs4282786-A	rs4282786	intron_variant	2e-11	0.0183	[0.013-0.024] unit increase
IGF-1 measurement	Genetics of 35 blood and urine biomarkers in the UK Biobank.	340,567 European ancestry individuals, 5,974 African ancestry individuals, 7,283 South Asian ancestry individuals	1q41	1	220942053	NR	rs2807875-G	rs2807875	intergenic_variant	3e-11	0.0161	[0.011-0.021] unit decrease
IGF-1 measurement	Genetics of 35 blood and urine biomarkers in the UK Biobank.	340,567 European ancestry individuals, 5,974 African ancestry individuals, 7,283 South Asian ancestry individuals	1q25.2	1	176552519	NR	rs10913200-A	rs10913200	intron_variant	4e-59	0.1162	[0.1-0.13] unit increase
IGF-1 measurement	Genetics of 35 blood and urine biomarkers in the UK Biobank.	340,567 European ancestry individuals, 5,974 African ancestry individuals, 7,283 South Asian ancestry individuals	1q25.2	1	176966575	NR	rs10798489-C	rs10798489	intron_variant	4e-54	0.0657	[0.057-0.074] unit increase
IGF-1 measurement	Genetics of 35 blood and urine biomarkers in the UK Biobank.	340,567 European ancestry individuals, 5,974 African ancestry individuals, 7,283 South Asian ancestry individuals	1p22.2	1	91084978	NR	rs164910-C	rs164910	intergenic_variant	2e-41	0.0569	[0.049-0.065] unit increase
IGF-1 measurement	Genetics of 35 blood and urine biomarkers in the UK Biobank.	340,567 European ancestry individuals, 5,974 African ancestry individuals, 7,283 South Asian ancestry individuals	1p22.2	1	91080891	NR	rs75564621-T	rs75564621	regulatory_region_variant	4e-37	0.0557	[0.047-0.064] unit increase
IGF-1 measurement	Genetics of 35 blood and urine biomarkers in the UK Biobank.	340,567 European ancestry individuals, 5,974 African ancestry individuals, 7,283 South Asian ancestry individuals	1q25.2	1	176538679	NR	rs72715193-A	rs72715193	intron_variant	2e-37	0.0646	[0.055-0.074] unit increase
IGF-1 measurement	Genetics of 35 blood and urine biomarkers in the UK Biobank.	340,567 European ancestry individuals, 5,974 African ancestry individuals, 7,283 South Asian ancestry individuals	1p36.11	1	26675220	NR	rs34175245-G	rs34175245	intergenic_variant	8e-23	0.0423	[0.034-0.051] unit decrease
IGF-1 measurement	Genetics of 35 blood and urine biomarkers in the UK Biobank.	340,567 European ancestry individuals, 5,974 African ancestry individuals, 7,283 South Asian ancestry individuals	1q42.3	1	234722850	NR	rs514230-T	rs514230	regulatory_region_variant	3e-22	0.0233	[0.019-0.028] unit increase
IGF-1 measurement	Genetics of 35 blood and urine biomarkers in the UK Biobank.	340,567 European ancestry individuals, 5,974 African ancestry individuals, 7,283 South Asian ancestry individuals	1p36.11	1	26077500	NR	rs3008233-T	rs3008233	intergenic_variant	2e-21	0.0296	[0.024-0.036] unit increase
IGF-1 measurement	Genetics of 35 blood and urine biomarkers in the UK Biobank.	340,567 European ancestry individuals, 5,974 African ancestry individuals, 7,283 South Asian ancestry individuals	1p22.2	1	91061641	NR	rs165280-G	rs165280	intergenic_variant	3e-34	0.0408	[0.034-0.047] unit increase
IGF-1 measurement	Genetics of 35 blood and urine biomarkers in the UK Biobank.	340,567 European ancestry individuals, 5,974 African ancestry individuals, 7,283 South Asian ancestry individuals	1q41	1	220883831	NR	rs34180575-T	rs34180575	non_coding_transcript_exon_variant	3e-33	0.0366	[0.031-0.043] unit increase
IGF-1 measurement	Genetics of 35 blood and urine biomarkers in the UK Biobank.	340,567 European ancestry individuals, 5,974 African ancestry individuals, 7,283 South Asian ancestry individuals	1q25.2	1	176456138	NR	rs12095989-C	rs12095989	intergenic_variant	4e-15	0.037	[0.028-0.046] unit increase
IGF-1 measurement	Genetics of 35 blood and urine biomarkers in the UK Biobank.	340,567 European ancestry individuals, 5,974 African ancestry individuals, 7,283 South Asian ancestry individuals	1q25.2	1	176532695	NR	rs77281709-T	rs77281709	intron_variant	5e-15	0.0444	[0.033-0.056] unit increase
IGF-1 measurement	Genetics of 35 blood and urine biomarkers in the UK Biobank.	340,567 European ancestry individuals, 5,974 African ancestry individuals, 7,283 South Asian ancestry individuals	1q41	1	220794341	NR	rs1389742-G	rs1389742	non_coding_transcript_exon_variant	8e-15	0.0187	[0.014-0.023] unit decrease
IGF-1 measurement	Genetics of 35 blood and urine biomarkers in the UK Biobank.	340,567 European ancestry individuals, 5,974 African ancestry individuals, 7,283 South Asian ancestry individuals	1p22.2	1	91117297	NR	rs165289-A	rs165289	regulatory_region_variant	5e-16	0.0266	[0.02-0.033] unit decrease
IGF-1 measurement	Genetics of 35 blood and urine biomarkers in the UK Biobank.	340,567 European ancestry individuals, 5,974 African ancestry individuals, 7,283 South Asian ancestry individuals	1q25.2	1	176734686	NR	rs12117539-G	rs12117539	intron_variant	4e-16	0.0247	[0.019-0.031] unit decrease
IGF-1 measurement	Genomewide meta-analysis identifies loci associated with IGF-I and IGFBP-3 levels with impact on age-related traits.	18,995 European ancestry individuals	1p13.3	1	109275908		rs646776-T	rs646776	intergenic_variant	7e-09
IGF-1 measurement	Genetics of 35 blood and urine biomarkers in the UK Biobank.	340,567 European ancestry individuals, 5,974 African ancestry individuals, 7,283 South Asian ancestry individuals		2	27423913	NR	chr2:27423913-A	chr2:27423913		2e-09	0.0306	[0.021-0.041] unit increase
IGF-1 measurement	Genetics of 35 blood and urine biomarkers in the UK Biobank.	340,567 European ancestry individuals, 5,974 African ancestry individuals, 7,283 South Asian ancestry individuals	2p23.3	2	25664689	NR	rs11684202-G	rs11684202	intron_variant	4e-09	0.0144	[0.0095-0.0193] unit increase
IGF-1 measurement	Genetics of 35 blood and urine biomarkers in the UK Biobank.	340,567 European ancestry individuals, 5,974 African ancestry individuals, 7,283 South Asian ancestry individuals	2p23.3	2	26169773	NR	rs115511756-A	rs115511756	intergenic_variant	2e-09	0.0476	[0.032-0.063] unit increase
IGF-1 measurement	Genetics of 35 blood and urine biomarkers in the UK Biobank.	340,567 European ancestry individuals, 5,974 African ancestry individuals, 7,283 South Asian ancestry individuals	2p23.3	2	27268243	NR	rs11682713-C	rs11682713	intron_variant	2e-09	0.0236	[0.016-0.031] unit increase
IGF-1 measurement	Genetics of 35 blood and urine biomarkers in the UK Biobank.	340,567 European ancestry individuals, 5,974 African ancestry individuals, 7,283 South Asian ancestry individuals	2p23.3	2	27051205	NR	rs72808941-A	rs72808941	intron_variant	1e-10	0.0384	[0.027-0.05] unit decrease
IGF-1 measurement	Genetics of 35 blood and urine biomarkers in the UK Biobank.	340,567 European ancestry individuals, 5,974 African ancestry individuals, 7,283 South Asian ancestry individuals	2p22.1	2	40373056	NR	rs11385043-TCCC	rs11385043	intron_variant	4e-10	0.0159	[0.011-0.021] unit decrease
IGF-1 measurement	Genetics of 35 blood and urine biomarkers in the UK Biobank.	340,567 European ancestry individuals, 5,974 African ancestry individuals, 7,283 South Asian ancestry individuals	2p21	2	42410917	NR	rs222471-C	rs222471	intron_variant	1e-10	0.0226	[0.016-0.029] unit decrease
IGF-1 measurement	Genetics of 35 blood and urine biomarkers in the UK Biobank.	340,567 European ancestry individuals, 5,974 African ancestry individuals, 7,283 South Asian ancestry individuals	2q35	2	218566568	NR	rs10498060-A	rs10498060	intron_variant	2e-10	0.0174	[0.012-0.023] unit decrease
IGF-1 measurement	Genetics of 35 blood and urine biomarkers in the UK Biobank.	340,567 European ancestry individuals, 5,974 African ancestry individuals, 7,283 South Asian ancestry individuals	2q35	2	218804279	NR	rs6436090-G	rs6436090	intron_variant	3e-10	0.0151	[0.01-0.02] unit decrease
IGF-1 measurement	Genetics of 35 blood and urine biomarkers in the UK Biobank.	340,567 European ancestry individuals, 5,974 African ancestry individuals, 7,283 South Asian ancestry individuals	2q37.3	2	241235916	NR	rs6437249-C	rs6437249	intron_variant	1e-10	0.0165	[0.011-0.022] unit increase
IGF-1 measurement	Genetics of 35 blood and urine biomarkers in the UK Biobank.	340,567 European ancestry individuals, 5,974 African ancestry individuals, 7,283 South Asian ancestry individuals	2q14.1	2	113230915	NR	rs10175462-A	rs10175462	intron_variant	2e-14	0.019	[0.014-0.024] unit increase
IGF-1 measurement	Genetics of 35 blood and urine biomarkers in the UK Biobank.	340,567 European ancestry individuals, 5,974 African ancestry individuals, 7,283 South Asian ancestry individuals	2p23.3	2	27371530	NR	rs76476582-T	rs76476582	non_coding_transcript_exon_variant	4e-12	0.0368	[0.026-0.047] unit decrease
IGF-1 measurement	Genetics of 35 blood and urine biomarkers in the UK Biobank.	340,567 European ancestry individuals, 5,974 African ancestry individuals, 7,283 South Asian ancestry individuals	2p24.3	2	15980384	NR	rs35135518-C	rs35135518	TF_binding_site_variant	7e-13	0.0276	[0.02-0.035] unit decrease
IGF-1 measurement	Genetics of 35 blood and urine biomarkers in the UK Biobank.	340,567 European ancestry individuals, 5,974 African ancestry individuals, 7,283 South Asian ancestry individuals	2p23.3	2	27145720	NR	rs28489942-C	rs28489942	intergenic_variant	4e-13	0.0182	[0.013-0.023] unit increase
IGF-1 measurement	Genetics of 35 blood and urine biomarkers in the UK Biobank.	340,567 European ancestry individuals, 5,974 African ancestry individuals, 7,283 South Asian ancestry individuals	2p23.2	2	27706156	NR	rs35315097-C	rs35315097	non_coding_transcript_exon_variant	7e-13	0.0385	[0.028-0.049] unit decrease
IGF-1 measurement	Genetics of 35 blood and urine biomarkers in the UK Biobank.	340,567 European ancestry individuals, 5,974 African ancestry individuals, 7,283 South Asian ancestry individuals	2p23.2	2	28092903	NR	rs13016086-C	rs13016086	intron_variant	2e-13	0.0276	[0.02-0.035] unit increase
IGF-1 measurement	Genetics of 35 blood and urine biomarkers in the UK Biobank.	340,567 European ancestry individuals, 5,974 African ancestry individuals, 7,283 South Asian ancestry individuals	2p23.3	2	27525082	NR	rs71441083-A	rs71441083	intergenic_variant	3e-09	0.0394	[0.026-0.053] unit decrease
IGF-1 measurement	Genetics of 35 blood and urine biomarkers in the UK Biobank.	340,567 European ancestry individuals, 5,974 African ancestry individuals, 7,283 South Asian ancestry individuals	2p23.2	2	28032027	NR	rs79468673-G	rs79468673	intron_variant	5e-09	0.0386	[0.026-0.052] unit decrease
IGF-1 measurement	Genetics of 35 blood and urine biomarkers in the UK Biobank.	340,567 European ancestry individuals, 5,974 African ancestry individuals, 7,283 South Asian ancestry individuals	2p21	2	44120814	NR	rs62136965-C	rs62136965	regulatory_region_variant	1e-09	0.0352	[0.024-0.047] unit increase
IGF-1 measurement	Genetics of 35 blood and urine biomarkers in the UK Biobank.	340,567 European ancestry individuals, 5,974 African ancestry individuals, 7,283 South Asian ancestry individuals	2q13	2	111111027	NR	rs73954922-C	rs73954922	intron_variant	3e-09	0.0289	[0.019-0.039] unit increase
IGF-1 measurement	Genetics of 35 blood and urine biomarkers in the UK Biobank.	340,567 European ancestry individuals, 5,974 African ancestry individuals, 7,283 South Asian ancestry individuals	2p23.3	2	27518370	NR	rs780094-C	rs780094	intron_variant	6e-136	0.061	[0.056-0.066] unit increase
IGF-1 measurement	Genetics of 35 blood and urine biomarkers in the UK Biobank.	340,567 European ancestry individuals, 5,974 African ancestry individuals, 7,283 South Asian ancestry individuals	2p23.3	2	27368937	NR	rs80051818-C	rs80051818	non_coding_transcript_exon_variant	4e-35	0.0318	[0.027-0.037] unit increase
IGF-1 measurement	Genetics of 35 blood and urine biomarkers in the UK Biobank.	340,567 European ancestry individuals, 5,974 African ancestry individuals, 7,283 South Asian ancestry individuals	2p23.3	2	25795866	NR	rs182335933-T	rs182335933	intron_variant	1e-15	0.0431	[0.033-0.054] unit increase
IGF-1 measurement	Genetics of 35 blood and urine biomarkers in the UK Biobank.	340,567 European ancestry individuals, 5,974 African ancestry individuals, 7,283 South Asian ancestry individuals	2p23.3	2	26930006	NR	rs1371614-T	rs1371614	intron_variant	9e-15	0.0214	[0.016-0.027] unit increase
IGF-1 measurement	Genetics of 35 blood and urine biomarkers in the UK Biobank.	340,567 European ancestry individuals, 5,974 African ancestry individuals, 7,283 South Asian ancestry individuals	2p23.2	2	28136149	NR	rs72814468-C	rs72814468	intron_variant	8e-16	0.0293	[0.022-0.036] unit decrease
IGF-1 measurement	Genomewide meta-analysis identifies loci associated with IGF-I and IGFBP-3 levels with impact on age-related traits.	27,520 European ancestry individuals	2p23.3	2	25714296		rs934073-C	rs934073	intergenic_variant	6e-09
IGF-1 measurement	Genomewide meta-analysis identifies loci associated with IGF-I and IGFBP-3 levels with impact on age-related traits.	18,995 European ancestry individuals	2p23.3	2	27508073		rs1260326-T	rs1260326	missense_variant	5e-15
IGF-1 measurement	Genomewide meta-analysis identifies loci associated with IGF-I and IGFBP-3 levels with impact on age-related traits.	14,602 European ancestry women	2p23.3	2	27519736		rs780093-T	rs780093	intron_variant	7e-10	6.176	zscore decrease
IGF-1 measurement	Whole-exome imputation within UK Biobank powers rare coding variant association and fine-mapping analyses.	435,516 European ancestry individuals	3p21.2	3	51988821		rs121912698-?	rs121912698	missense_variant	3e-23	0.162013	[0.13-0.19] unit increase
IGF-1 measurement	Whole-exome imputation within UK Biobank powers rare coding variant association and fine-mapping analyses.	435,516 European ancestry individuals	3q26.2	3	170113480		rs73181210-?	rs73181210	missense_variant	2e-16	0.0981078	[0.075-0.122] unit decrease
IGF-1 measurement	Whole-exome imputation within UK Biobank powers rare coding variant association and fine-mapping analyses.	435,516 European ancestry individuals	3q26.31	3	172447624		rs762351324-?	rs762351324	frameshift_variant	9e-12	0.514681	[0.36-0.67] unit decrease
IGF-1 measurement	Genetics of 35 blood and urine biomarkers in the UK Biobank.	340,567 European ancestry individuals, 5,974 African ancestry individuals, 7,283 South Asian ancestry individuals	3q22.3	3	136534030	NR	rs74648298-T	rs74648298	intron_variant	8e-10	0.0262	[0.018-0.035] unit decrease
IGF-1 measurement	Genetics of 35 blood and urine biomarkers in the UK Biobank.	340,567 European ancestry individuals, 5,974 African ancestry individuals, 7,283 South Asian ancestry individuals	3q26.2	3	170842649	NR	rs57740581-G	rs57740581	intron_variant	4e-10	0.0176	[0.012-0.023] unit increase
IGF-1 measurement	Genetics of 35 blood and urine biomarkers in the UK Biobank.	340,567 European ancestry individuals, 5,974 African ancestry individuals, 7,283 South Asian ancestry individuals	3q26.31	3	172357049	NR	rs115101606-A	rs115101606	intron_variant	1e-10	0.0324	[0.023-0.042] unit increase
IGF-1 measurement	Genetics of 35 blood and urine biomarkers in the UK Biobank.	340,567 European ancestry individuals, 5,974 African ancestry individuals, 7,283 South Asian ancestry individuals	3q26.31	3	172476143	NR	rs115898535-A	rs115898535	intergenic_variant	6e-10	0.0429	[0.029-0.056] unit increase
IGF-1 measurement	Genetics of 35 blood and urine biomarkers in the UK Biobank.	340,567 European ancestry individuals, 5,974 African ancestry individuals, 7,283 South Asian ancestry individuals	3q23	3	141619799	NR	rs295301-A	rs295301	regulatory_region_variant	3e-14	0.0189	[0.014-0.024] unit decrease
IGF-1 measurement	Genetics of 35 blood and urine biomarkers in the UK Biobank.	340,567 European ancestry individuals, 5,974 African ancestry individuals, 7,283 South Asian ancestry individuals	3q13.12	3	107813303	NR	rs17813292-G	rs17813292	intergenic_variant	2e-12	0.0235	[0.017-0.03] unit decrease
IGF-1 measurement	Genetics of 35 blood and urine biomarkers in the UK Biobank.	340,567 European ancestry individuals, 5,974 African ancestry individuals, 7,283 South Asian ancestry individuals	3q22.3	3	136090888	NR	rs116090319-A	rs116090319	intron_variant	5e-12	0.0489	[0.035-0.063] unit decrease
IGF-1 measurement	Genetics of 35 blood and urine biomarkers in the UK Biobank.	340,567 European ancestry individuals, 5,974 African ancestry individuals, 7,283 South Asian ancestry individuals	3p25.1	3	14117225	NR	rs2607748-C	rs2607748	intron_variant	4e-11	0.0159	[0.011-0.021] unit increase
IGF-1 measurement	Genetics of 35 blood and urine biomarkers in the UK Biobank.	340,567 European ancestry individuals, 5,974 African ancestry individuals, 7,283 South Asian ancestry individuals	3q26.31	3	172475941	NR	rs13061442-C	rs13061442	intergenic_variant	6e-11	0.0179	[0.013-0.023] unit decrease
IGF-1 measurement	Genetics of 35 blood and urine biomarkers in the UK Biobank.	340,567 European ancestry individuals, 5,974 African ancestry individuals, 7,283 South Asian ancestry individuals	3p25.2	3	12400008	NR	rs2921193-A	rs2921193	intron_variant	3e-09	0.0142	[0.0095-0.0189] unit increase
IGF-1 measurement	Genetics of 35 blood and urine biomarkers in the UK Biobank.	340,567 European ancestry individuals, 5,974 African ancestry individuals, 7,283 South Asian ancestry individuals	3p24.3	3	23156473	NR	rs12152551-A	rs12152551	intergenic_variant	4e-09	0.0147	[0.0098-0.0196] unit decrease
IGF-1 measurement	Genetics of 35 blood and urine biomarkers in the UK Biobank.	340,567 European ancestry individuals, 5,974 African ancestry individuals, 7,283 South Asian ancestry individuals	3p24.2	3	24608052	NR	rs747312-C	rs747312	intron_variant	1e-09	0.0147	[0.01-0.0194] unit increase
IGF-1 measurement	Genetics of 35 blood and urine biomarkers in the UK Biobank.	340,567 European ancestry individuals, 5,974 African ancestry individuals, 7,283 South Asian ancestry individuals	3p21.2	3	51154695	NR	rs4256170-A	rs4256170	intron_variant	5e-09	0.0462	[0.031-0.062] unit increase
IGF-1 measurement	Genetics of 35 blood and urine biomarkers in the UK Biobank.	340,567 European ancestry individuals, 5,974 African ancestry individuals, 7,283 South Asian ancestry individuals	3p14.3	3	57186130	NR	rs34504438-C	rs34504438	intergenic_variant	1e-09	0.0185	[0.013-0.024] unit decrease
IGF-1 measurement	Genetics of 35 blood and urine biomarkers in the UK Biobank.	340,567 European ancestry individuals, 5,974 African ancestry individuals, 7,283 South Asian ancestry individuals	3q12.3	3	101508108	NR	rs10511190-G	rs10511190	intron_variant	2e-09	0.0237	[0.016-0.032] unit increase
IGF-1 measurement	Genetics of 35 blood and urine biomarkers in the UK Biobank.	340,567 European ancestry individuals, 5,974 African ancestry individuals, 7,283 South Asian ancestry individuals	3q13.12	3	107654278	NR	rs9817115-A	rs9817115	intron_variant	3e-09	0.0248	[0.017-0.033] unit decrease
IGF-1 measurement	Genetics of 35 blood and urine biomarkers in the UK Biobank.	340,567 European ancestry individuals, 5,974 African ancestry individuals, 7,283 South Asian ancestry individuals	3q21.3	3	129295722	NR	rs62266900-G	rs62266900	intron_variant	2e-09	0.0234	[0.016-0.031] unit decrease
IGF-1 measurement	Genetics of 35 blood and urine biomarkers in the UK Biobank.	340,567 European ancestry individuals, 5,974 African ancestry individuals, 7,283 South Asian ancestry individuals	3q12.3	3	101612408	NR	rs9843865-G	rs9843865	intergenic_variant	3e-24	0.0368	[0.03-0.044] unit increase
IGF-1 measurement	Genetics of 35 blood and urine biomarkers in the UK Biobank.	340,567 European ancestry individuals, 5,974 African ancestry individuals, 7,283 South Asian ancestry individuals	3p21.2	3	51988821	NR	rs121912698-T	rs121912698	missense_variant	6e-18	0.1634	[0.13-0.2] unit increase
IGF-1 measurement	Genetics of 35 blood and urine biomarkers in the UK Biobank.	340,567 European ancestry individuals, 5,974 African ancestry individuals, 7,283 South Asian ancestry individuals	3q26.31	3	172407882	NR	rs16845465-A	rs16845465	intergenic_variant	9e-17	0.0472	[0.036-0.058] unit decrease
IGF-1 measurement	Genetics of 35 blood and urine biomarkers in the UK Biobank.	340,567 European ancestry individuals, 5,974 African ancestry individuals, 7,283 South Asian ancestry individuals	3q22.3	3	136862769	NR	rs71630059-A	rs71630059	intron_variant	1e-15	0.0236	[0.018-0.029] unit decrease
IGF-1 measurement	Exome sequencing and analysis of 454,787 UK Biobank participants.	409,926 European ancestry individuals		3	51988821		chr3:51988821-T	chr3:51988821		5e-21	0.147	[0.116-0.177] unit increase
IGF-1 measurement	Genomewide meta-analysis identifies loci associated with IGF-I and IGFBP-3 levels with impact on age-related traits.	27,520 European ancestry individuals	3q26.31	3	172445659		rs509035-A	rs509035	intron_variant	2e-08
IGF-1 measurement	Whole-exome imputation within UK Biobank powers rare coding variant association and fine-mapping analyses.	435,516 European ancestry individuals	4q31.3	4	154568456		rs6054-?	rs6054	missense_variant	2e-11	0.0842539	[0.058-0.11] unit increase
IGF-1 measurement	Genetics of 35 blood and urine biomarkers in the UK Biobank.	340,567 European ancestry individuals, 5,974 African ancestry individuals, 7,283 South Asian ancestry individuals	4p16.3	4	3256594	NR	rs362285-A	rs362285	3_prime_UTR_variant	2e-10	0.0591	[0.041-0.077] unit decrease
IGF-1 measurement	Genetics of 35 blood and urine biomarkers in the UK Biobank.	340,567 European ancestry individuals, 5,974 African ancestry individuals, 7,283 South Asian ancestry individuals	4q23	4	99293007	NR	rs904092-G	rs904092	intron_variant	4e-10	0.0194	[0.013-0.025] unit decrease
IGF-1 measurement	Genetics of 35 blood and urine biomarkers in the UK Biobank.	340,567 European ancestry individuals, 5,974 African ancestry individuals, 7,283 South Asian ancestry individuals	4p16.1	4	7212494	NR	rs4689641-C	rs4689641	intron_variant	1e-14	0.0306	[0.023-0.038] unit increase
IGF-1 measurement	Genetics of 35 blood and urine biomarkers in the UK Biobank.	340,567 European ancestry individuals, 5,974 African ancestry individuals, 7,283 South Asian ancestry individuals	4q13.2	4	68631558	NR	rs34187424-C	rs34187424	intergenic_variant	2e-12	0.0176	[0.013-0.022] unit decrease
IGF-1 measurement	Genetics of 35 blood and urine biomarkers in the UK Biobank.	340,567 European ancestry individuals, 5,974 African ancestry individuals, 7,283 South Asian ancestry individuals	4p16.1	4	7253367	NR	rs6812479-C	rs6812479	intron_variant	1e-11	0.0227	[0.016-0.029] unit increase
IGF-1 measurement	Genetics of 35 blood and urine biomarkers in the UK Biobank.	340,567 European ancestry individuals, 5,974 African ancestry individuals, 7,283 South Asian ancestry individuals	4q23	4	99347033	NR	rs283413-C	rs283413	stop_gained	4e-11	0.0838	[0.059-0.109] unit decrease
IGF-1 measurement	Genetics of 35 blood and urine biomarkers in the UK Biobank.	340,567 European ancestry individuals, 5,974 African ancestry individuals, 7,283 South Asian ancestry individuals	4p14	4	39419374	NR	rs9991733-G	rs9991733	intron_variant	1e-09	0.0161	[0.011-0.021] unit decrease
IGF-1 measurement	Genetics of 35 blood and urine biomarkers in the UK Biobank.	340,567 European ancestry individuals, 5,974 African ancestry individuals, 7,283 South Asian ancestry individuals	4q13.3	4	71151038	NR	rs7694416-A	rs7694416	intron_variant	3e-09	0.0296	[0.02-0.039] unit decrease
IGF-1 measurement	Genetics of 35 blood and urine biomarkers in the UK Biobank.	340,567 European ancestry individuals, 5,974 African ancestry individuals, 7,283 South Asian ancestry individuals	4q21.22	4	82942890	NR	rs55957664-C	rs55957664	intron_variant	1e-09	0.015	[0.01-0.02] unit increase
IGF-1 measurement	Genetics of 35 blood and urine biomarkers in the UK Biobank.	340,567 European ancestry individuals, 5,974 African ancestry individuals, 7,283 South Asian ancestry individuals	4q23	4	99077184	NR	rs4699700-G	rs4699700	intron_variant	1e-09	0.0205	[0.014-0.027] unit decrease
IGF-1 measurement	Genetics of 35 blood and urine biomarkers in the UK Biobank.	340,567 European ancestry individuals, 5,974 African ancestry individuals, 7,283 South Asian ancestry individuals	4q28.1	4	127882004	NR	rs3811741-A	rs3811741	intron_variant	2e-09	0.0156	[0.011-0.021] unit increase
IGF-1 measurement	Genetics of 35 blood and urine biomarkers in the UK Biobank.	340,567 European ancestry individuals, 5,974 African ancestry individuals, 7,283 South Asian ancestry individuals	4q32.3	4	168423854	NR	rs62334147-C	rs62334147	intron_variant	2e-09	0.0186	[0.013-0.025] unit increase
IGF-1 measurement	Genetics of 35 blood and urine biomarkers in the UK Biobank.	340,567 European ancestry individuals, 5,974 African ancestry individuals, 7,283 South Asian ancestry individuals	4q35.1	4	185686360	NR	rs4466086-A	rs4466086	intron_variant	2e-09	0.0147	[0.01-0.0194] unit increase
IGF-1 measurement	Genetics of 35 blood and urine biomarkers in the UK Biobank.	340,567 European ancestry individuals, 5,974 African ancestry individuals, 7,283 South Asian ancestry individuals	4q13.2	4	68441056	NR	rs34041362-G	rs34041362	regulatory_region_variant	4e-25	0.0279	[0.023-0.033] unit decrease
IGF-1 measurement	Genetics of 35 blood and urine biomarkers in the UK Biobank.	340,567 European ancestry individuals, 5,974 African ancestry individuals, 7,283 South Asian ancestry individuals	4q23	4	99318162	NR	rs1229984-C	rs1229984	missense_variant	3e-32	0.0921	[0.077-0.107] unit decrease
IGF-1 measurement	Genetics of 35 blood and urine biomarkers in the UK Biobank.	340,567 European ancestry individuals, 5,974 African ancestry individuals, 7,283 South Asian ancestry individuals	4q13.2	4	68479414	NR	rs1377870-G	rs1377870	intron_variant	1e-27	0.029	[0.024-0.034] unit increase
IGF-1 measurement	Genetics of 35 blood and urine biomarkers in the UK Biobank.	340,567 European ancestry individuals, 5,974 African ancestry individuals, 7,283 South Asian ancestry individuals	4p16.1	4	7207937	NR	rs4689633-A	rs4689633	intron_variant	4e-16	0.0271	[0.021-0.034] unit decrease
IGF-1 measurement	Exome sequencing and analysis of 454,787 UK Biobank participants.	409,926 European ancestry individuals		4	99347033		chr4:99347033-A	chr4:99347033		3e-18	0.09	[0.07-0.11] unit increase
IGF-1 measurement	Exome sequencing and analysis of 454,787 UK Biobank participants.	409,926 European ancestry individuals		4	154568456		chr4:154568456-T	chr4:154568456		4e-12	0.09	[0.065-0.116] unit increase
IGF-1 measurement	Genomewide meta-analysis identifies loci associated with IGF-I and IGFBP-3 levels with impact on age-related traits.	18,995 European ancestry individuals	4p16.1	4	7218206		rs4234798-T	rs4234798	intron_variant	9e-18
IGF-1 measurement	Genetics of 35 blood and urine biomarkers in the UK Biobank.	340,567 European ancestry individuals, 5,974 African ancestry individuals, 7,283 South Asian ancestry individuals	5p13.2	5	35234777	NR	rs4703398-A	rs4703398	intergenic_variant	8e-10	0.0369	[0.025-0.049] unit decrease
IGF-1 measurement	Genetics of 35 blood and urine biomarkers in the UK Biobank.	340,567 European ancestry individuals, 5,974 African ancestry individuals, 7,283 South Asian ancestry individuals	5p13.1	5	41798912	NR	rs72746946-T	rs72746946	intron_variant	7e-10	0.067	[0.046-0.088] unit increase
IGF-1 measurement	Genetics of 35 blood and urine biomarkers in the UK Biobank.	340,567 European ancestry individuals, 5,974 African ancestry individuals, 7,283 South Asian ancestry individuals	5q31.1	5	135262631	NR	rs11242239-T	rs11242239	intron_variant	2e-10	0.0157	[0.011-0.021] unit decrease
IGF-1 measurement	Genetics of 35 blood and urine biomarkers in the UK Biobank.	340,567 European ancestry individuals, 5,974 African ancestry individuals, 7,283 South Asian ancestry individuals	5q31.3	5	143699062	NR	rs17413389-G	rs17413389	intron_variant	1e-10	0.0177	[0.012-0.023] unit decrease
IGF-1 measurement	Genetics of 35 blood and urine biomarkers in the UK Biobank.	340,567 European ancestry individuals, 5,974 African ancestry individuals, 7,283 South Asian ancestry individuals	5p13.1	5	41464739	NR	rs72758321-G	rs72758321	intron_variant	1e-14	0.0448	[0.033-0.056] unit increase
IGF-1 measurement	Genetics of 35 blood and urine biomarkers in the UK Biobank.	340,567 European ancestry individuals, 5,974 African ancestry individuals, 7,283 South Asian ancestry individuals	5q14.3	5	88924147	NR	rs10037047-G	rs10037047	intron_variant	2e-14	0.0248	[0.019-0.031] unit decrease
IGF-1 measurement	Genetics of 35 blood and urine biomarkers in the UK Biobank.	340,567 European ancestry individuals, 5,974 African ancestry individuals, 7,283 South Asian ancestry individuals	5q31.1	5	133024961	NR	rs72801433-G	rs72801433	intron_variant	6e-14	0.0367	[0.027-0.046] unit decrease
IGF-1 measurement	Genetics of 35 blood and urine biomarkers in the UK Biobank.	340,567 European ancestry individuals, 5,974 African ancestry individuals, 7,283 South Asian ancestry individuals	5p12	5	43107309	NR	rs72748864-G	rs72748864	intron_variant	6e-13	0.0481	[0.035-0.061] unit increase
IGF-1 measurement	Genetics of 35 blood and urine biomarkers in the UK Biobank.	340,567 European ancestry individuals, 5,974 African ancestry individuals, 7,283 South Asian ancestry individuals	5q11.2	5	53968133	NR	rs76026733-C	rs76026733	intron_variant	4e-13	0.0389	[0.028-0.049] unit increase
IGF-1 measurement	Genetics of 35 blood and urine biomarkers in the UK Biobank.	340,567 European ancestry individuals, 5,974 African ancestry individuals, 7,283 South Asian ancestry individuals	5q34	5	168797393	NR	rs17553750-A	rs17553750	intron_variant	1e-13	0.0325	[0.024-0.041] unit decrease
IGF-1 measurement	Genetics of 35 blood and urine biomarkers in the UK Biobank.	340,567 European ancestry individuals, 5,974 African ancestry individuals, 7,283 South Asian ancestry individuals	5q35.3	5	181234980	NR	rs17714046-C	rs17714046	missense_variant	5e-13	0.041	[0.03-0.052] unit increase
IGF-1 measurement	Genetics of 35 blood and urine biomarkers in the UK Biobank.	340,567 European ancestry individuals, 5,974 African ancestry individuals, 7,283 South Asian ancestry individuals	5p12	5	42506461	NR	rs114437310-A	rs114437310	intron_variant	4e-11	0.0632	[0.044-0.082] unit increase
IGF-1 measurement	Genetics of 35 blood and urine biomarkers in the UK Biobank.	340,567 European ancestry individuals, 5,974 African ancestry individuals, 7,283 South Asian ancestry individuals	5q31.1	5	135031183	NR	rs10041469-G	rs10041469	intron_variant	2e-11	0.0242	[0.017-0.031] unit increase
IGF-1 measurement	Genetics of 35 blood and urine biomarkers in the UK Biobank.	340,567 European ancestry individuals, 5,974 African ancestry individuals, 7,283 South Asian ancestry individuals	5q34	5	168829235	NR	rs4282339-A	rs4282339	intron_variant	2e-80	0.0562	[0.05-0.062] unit decrease
IGF-1 measurement	Genetics of 35 blood and urine biomarkers in the UK Biobank.	340,567 European ancestry individuals, 5,974 African ancestry individuals, 7,283 South Asian ancestry individuals	5p12	5	42847764	NR	rs62372061-T	rs62372061	intron_variant	1e-46	0.0582	[0.05-0.066] unit increase
IGF-1 measurement	Genetics of 35 blood and urine biomarkers in the UK Biobank.	340,567 European ancestry individuals, 5,974 African ancestry individuals, 7,283 South Asian ancestry individuals	5q12.1	5	59700001	NR	rs298089-G	rs298089	intron_variant	1e-40	0.036	[0.031-0.041] unit increase
IGF-1 measurement	Genetics of 35 blood and urine biomarkers in the UK Biobank.	340,567 European ancestry individuals, 5,974 African ancestry individuals, 7,283 South Asian ancestry individuals	5p12	5	43124827	NR	rs11745810-G	rs11745810	non_coding_transcript_exon_variant	3e-09	0.027	[0.018-0.036] unit decrease
IGF-1 measurement	Genetics of 35 blood and urine biomarkers in the UK Biobank.	340,567 European ancestry individuals, 5,974 African ancestry individuals, 7,283 South Asian ancestry individuals	5q31.2	5	138315323	NR	rs12519407-C	rs12519407	intron_variant	6e-21	0.0256	[0.02-0.031] unit increase
IGF-1 measurement	Genetics of 35 blood and urine biomarkers in the UK Biobank.	340,567 European ancestry individuals, 5,974 African ancestry individuals, 7,283 South Asian ancestry individuals	5p13.1	5	42373878	NR	rs114546810-A	rs114546810	intergenic_variant	2e-19	0.05	[0.039-0.061] unit increase
IGF-1 measurement	Genetics of 35 blood and urine biomarkers in the UK Biobank.	340,567 European ancestry individuals, 5,974 African ancestry individuals, 7,283 South Asian ancestry individuals	5q34	5	168843848	NR	rs62378543-G	rs62378543	intron_variant	9e-19	0.0269	[0.021-0.033] unit increase
IGF-1 measurement	Genetics of 35 blood and urine biomarkers in the UK Biobank.	340,567 European ancestry individuals, 5,974 African ancestry individuals, 7,283 South Asian ancestry individuals	5q14.3	5	90170365	NR	rs6452875-A	rs6452875	intron_variant	8e-15	0.024	[0.018-0.03] unit increase
IGF-1 measurement	Genetics of 35 blood and urine biomarkers in the UK Biobank.	340,567 European ancestry individuals, 5,974 African ancestry individuals, 7,283 South Asian ancestry individuals	5q31.1	5	132816106	NR	rs72799442-A	rs72799442	3_prime_UTR_variant	4e-17	0.0409	[0.031-0.051] unit decrease
IGF-1 measurement	Genetics of 35 blood and urine biomarkers in the UK Biobank.	340,567 European ancestry individuals, 5,974 African ancestry individuals, 7,283 South Asian ancestry individuals	6p25.1	6	6971520	NR	rs730551-T	rs730551	regulatory_region_variant	1e-10	0.0154	[0.011-0.02] unit decrease
IGF-1 measurement	Genetics of 35 blood and urine biomarkers in the UK Biobank.	340,567 European ancestry individuals, 5,974 African ancestry individuals, 7,283 South Asian ancestry individuals	6p22.3	6	20404189	NR	rs73382439-C	rs73382439	intron_variant	2e-10	0.0202	[0.014-0.026] unit increase
IGF-1 measurement	Genetics of 35 blood and urine biomarkers in the UK Biobank.	340,567 European ancestry individuals, 5,974 African ancestry individuals, 7,283 South Asian ancestry individuals	6q21	6	108145820	NR	rs218291-A	rs218291	intron_variant	8e-10	0.0154	[0.011-0.02] unit decrease
IGF-1 measurement	Genetics of 35 blood and urine biomarkers in the UK Biobank.	340,567 European ancestry individuals, 5,974 African ancestry individuals, 7,283 South Asian ancestry individuals	6q22.32	6	125942749	NR	rs6934510-G	rs6934510	regulatory_region_variant	6e-10	0.0179	[0.012-0.024] unit increase
IGF-1 measurement	Genetics of 35 blood and urine biomarkers in the UK Biobank.	340,567 European ancestry individuals, 5,974 African ancestry individuals, 7,283 South Asian ancestry individuals	6q22.33	6	127208635	NR	rs72961013-A	rs72961013	intron_variant	3e-10	0.0307	[0.021-0.04] unit increase
IGF-1 measurement	Genetics of 35 blood and urine biomarkers in the UK Biobank.	340,567 European ancestry individuals, 5,974 African ancestry individuals, 7,283 South Asian ancestry individuals	6q25.2	6	154140687	NR	rs13193545-C	rs13193545	intron_variant	2e-10	0.019	[0.013-0.025] unit decrease
IGF-1 measurement	Genetics of 35 blood and urine biomarkers in the UK Biobank.	340,567 European ancestry individuals, 5,974 African ancestry individuals, 7,283 South Asian ancestry individuals	6q25.3	6	160327433	NR	rs2504959-C	rs2504959	intergenic_variant	5e-10	0.0184	[0.013-0.024] unit decrease
IGF-1 measurement	Genetics of 35 blood and urine biomarkers in the UK Biobank.	340,567 European ancestry individuals, 5,974 African ancestry individuals, 7,283 South Asian ancestry individuals	6q27	6	165839151	NR	rs9364819-T	rs9364819	intron_variant	2e-10	0.0344	[0.024-0.045] unit decrease
IGF-1 measurement	Genetics of 35 blood and urine biomarkers in the UK Biobank.	340,567 European ancestry individuals, 5,974 African ancestry individuals, 7,283 South Asian ancestry individuals	6q15	6	87354385	NR	rs1753159-T	rs1753159	intron_variant	2e-14	0.0185	[0.014-0.023] unit increase
IGF-1 measurement	Genetics of 35 blood and urine biomarkers in the UK Biobank.	340,567 European ancestry individuals, 5,974 African ancestry individuals, 7,283 South Asian ancestry individuals	6q21	6	108632772	NR	rs13207511-G	rs13207511	intron_variant	1e-14	0.0215	[0.016-0.027] unit increase
IGF-1 measurement	Genetics of 35 blood and urine biomarkers in the UK Biobank.	340,567 European ancestry individuals, 5,974 African ancestry individuals, 7,283 South Asian ancestry individuals	6q22.32	6	126599684	NR	rs117580770-T	rs117580770	intron_variant	2e-12	0.0367	[0.027-0.047] unit increase
IGF-1 measurement	Genetics of 35 blood and urine biomarkers in the UK Biobank.	340,567 European ancestry individuals, 5,974 African ancestry individuals, 7,283 South Asian ancestry individuals	6q22.32	6	126251916	NR	rs72977840-T	rs72977840	intergenic_variant	8e-13	0.038	[0.028-0.048] unit decrease
IGF-1 measurement	Genetics of 35 blood and urine biomarkers in the UK Biobank.	340,567 European ancestry individuals, 5,974 African ancestry individuals, 7,283 South Asian ancestry individuals	6q22.33	6	126835319	NR	rs76397488-T	rs76397488	intron_variant	3e-13	0.0298	[0.022-0.038] unit decrease
IGF-1 measurement	Genetics of 35 blood and urine biomarkers in the UK Biobank.	340,567 European ancestry individuals, 5,974 African ancestry individuals, 7,283 South Asian ancestry individuals	6q25.2	6	153106130	NR	rs9479509-A	rs9479509	intron_variant	4e-13	0.02	[0.015-0.025] unit decrease
IGF-1 measurement	Genetics of 35 blood and urine biomarkers in the UK Biobank.	340,567 European ancestry individuals, 5,974 African ancestry individuals, 7,283 South Asian ancestry individuals	6q25.3	6	160258368	NR	rs624249-A	rs624249	synonymous_variant	7e-13	0.0175	[0.013-0.022] unit decrease
IGF-1 measurement	Genetics of 35 blood and urine biomarkers in the UK Biobank.	340,567 European ancestry individuals, 5,974 African ancestry individuals, 7,283 South Asian ancestry individuals	6q25.3	6	160539327	NR	rs6919346-C	rs6919346	intron_variant	4e-13	0.0235	[0.017-0.03] unit increase
IGF-1 measurement	Genetics of 35 blood and urine biomarkers in the UK Biobank.	340,567 European ancestry individuals, 5,974 African ancestry individuals, 7,283 South Asian ancestry individuals	6p22.2	6	25420116	NR	rs913455-G	rs913455	splice_region_variant	2e-11	0.0286	[0.02-0.037] unit increase
IGF-1 measurement	Genetics of 35 blood and urine biomarkers in the UK Biobank.	340,567 European ancestry individuals, 5,974 African ancestry individuals, 7,283 South Asian ancestry individuals	6q22.32	6	126690121	NR	rs111770456-C	rs111770456	intron_variant	7e-11	0.0475	[0.033-0.062] unit decrease
IGF-1 measurement	Genetics of 35 blood and urine biomarkers in the UK Biobank.	340,567 European ancestry individuals, 5,974 African ancestry individuals, 7,283 South Asian ancestry individuals	6q22.33	6	126858380	NR	rs74541405-T	rs74541405	intron_variant	6e-11	0.0341	[0.024-0.044] unit decrease
IGF-1 measurement	Genetics of 35 blood and urine biomarkers in the UK Biobank.	340,567 European ancestry individuals, 5,974 African ancestry individuals, 7,283 South Asian ancestry individuals	6q22.33	6	126929876	NR	rs9491675-A	rs9491675	intron_variant	1e-11	0.0229	[0.016-0.03] unit increase
IGF-1 measurement	Genetics of 35 blood and urine biomarkers in the UK Biobank.	340,567 European ancestry individuals, 5,974 African ancestry individuals, 7,283 South Asian ancestry individuals	6q25.3	6	160051000	NR	rs4709393-G	rs4709393	intron_variant	1e-11	0.0184	[0.013-0.024] unit decrease
IGF-1 measurement	Genetics of 35 blood and urine biomarkers in the UK Biobank.	340,567 European ancestry individuals, 5,974 African ancestry individuals, 7,283 South Asian ancestry individuals	6p22.2	6	25224697	NR	rs9467442-G	rs9467442	intron_variant	4e-09	0.0194	[0.013-0.026] unit decrease
IGF-1 measurement	Genetics of 35 blood and urine biomarkers in the UK Biobank.	340,567 European ancestry individuals, 5,974 African ancestry individuals, 7,283 South Asian ancestry individuals	6q22.32	6	126251811	NR	rs17810029-T	rs17810029	intergenic_variant	1e-09	0.0373	[0.025-0.049] unit increase
IGF-1 measurement	Genetics of 35 blood and urine biomarkers in the UK Biobank.	340,567 European ancestry individuals, 5,974 African ancestry individuals, 7,283 South Asian ancestry individuals	6q25.1	6	151822753	NR	rs9340789-C	rs9340789	intron_variant	2e-09	0.031	[0.021-0.041] unit increase
IGF-1 measurement	Genetics of 35 blood and urine biomarkers in the UK Biobank.	340,567 European ancestry individuals, 5,974 African ancestry individuals, 7,283 South Asian ancestry individuals	6q25.3	6	156256797	NR	rs2818062-G	rs2818062	intron_variant	1e-09	0.015	[0.01-0.02] unit increase
IGF-1 measurement	Genetics of 35 blood and urine biomarkers in the UK Biobank.	340,567 European ancestry individuals, 5,974 African ancestry individuals, 7,283 South Asian ancestry individuals	6q25.3	6	160154170	NR	rs3798164-A	rs3798164	intron_variant	3e-09	0.0144	[0.0097-0.0191] unit decrease
IGF-1 measurement	Genetics of 35 blood and urine biomarkers in the UK Biobank.	340,567 European ancestry individuals, 5,974 African ancestry individuals, 7,283 South Asian ancestry individuals	6q25.3	6	160160342	NR	rs651164-G	rs651164	regulatory_region_variant	1e-09	0.0159	[0.011-0.021] unit increase
IGF-1 measurement	Genetics of 35 blood and urine biomarkers in the UK Biobank.	340,567 European ancestry individuals, 5,974 African ancestry individuals, 7,283 South Asian ancestry individuals	6q25.3	6	160143444	NR	rs662138-G	rs662138	intron_variant	5e-24	0.0311	[0.025-0.037] unit increase
IGF-1 measurement	Genetics of 35 blood and urine biomarkers in the UK Biobank.	340,567 European ancestry individuals, 5,974 African ancestry individuals, 7,283 South Asian ancestry individuals	6q22.32	6	126679736	NR	rs74580701-G	rs74580701	non_coding_transcript_exon_variant	4e-21	0.0561	[0.044-0.068] unit increase
IGF-1 measurement	Genetics of 35 blood and urine biomarkers in the UK Biobank.	340,567 European ancestry individuals, 5,974 African ancestry individuals, 7,283 South Asian ancestry individuals	6q27	6	165914398	NR	rs9347099-T	rs9347099	intron_variant	2e-33	0.0444	[0.037-0.052] unit decrease
IGF-1 measurement	Genetics of 35 blood and urine biomarkers in the UK Biobank.	340,567 European ancestry individuals, 5,974 African ancestry individuals, 7,283 South Asian ancestry individuals	6q21	6	108658103	NR	rs77061140-T	rs77061140	intron_variant	6e-28	0.044	[0.036-0.052] unit decrease
IGF-1 measurement	Genetics of 35 blood and urine biomarkers in the UK Biobank.	340,567 European ancestry individuals, 5,974 African ancestry individuals, 7,283 South Asian ancestry individuals	6q25.3	6	160260361	NR	rs3127573-G	rs3127573	5_prime_UTR_variant	9e-20	0.0319	[0.025-0.039] unit increase
IGF-1 measurement	Genetics of 35 blood and urine biomarkers in the UK Biobank.	340,567 European ancestry individuals, 5,974 African ancestry individuals, 7,283 South Asian ancestry individuals	6q22.32	6	126789018	NR	rs35144677-C	rs35144677	intron_variant	1e-15	0.0336	[0.025-0.042] unit increase
IGF-1 measurement	Genetics of 35 blood and urine biomarkers in the UK Biobank.	340,567 European ancestry individuals, 5,974 African ancestry individuals, 7,283 South Asian ancestry individuals	6q25.3	6	159981673	NR	rs6917747-A	rs6917747	intron_variant	4e-15	0.0274	[0.021-0.034] unit increase
IGF-1 measurement	Genetics of 35 blood and urine biomarkers in the UK Biobank.	340,567 European ancestry individuals, 5,974 African ancestry individuals, 7,283 South Asian ancestry individuals	6q27	6	165984004	NR	rs55725944-G	rs55725944	intron_variant	3e-15	0.0403	[0.03-0.05] unit increase
IGF-1 measurement	Genetics of 35 blood and urine biomarkers in the UK Biobank.	340,567 European ancestry individuals, 5,974 African ancestry individuals, 7,283 South Asian ancestry individuals	6q21	6	108453741	NR	rs80053007-T	rs80053007	intron_variant	4e-17	0.0352	[0.027-0.043] unit decrease
IGF-1 measurement	Genetics of 35 blood and urine biomarkers in the UK Biobank.	340,567 European ancestry individuals, 5,974 African ancestry individuals, 7,283 South Asian ancestry individuals	6q25.3	6	160080793	NR	rs78425119-A	rs78425119	intron_variant	5e-17	0.04	[0.031-0.049] unit increase
IGF-1 measurement	Genetics of 35 blood and urine biomarkers in the UK Biobank.	340,567 European ancestry individuals, 5,974 African ancestry individuals, 7,283 South Asian ancestry individuals	6q27	6	165913654	NR	rs10946106-T	rs10946106	intron_variant	3e-17	0.026	[0.02-0.032] unit decrease
IGF-1 measurement	Genetics of 35 blood and urine biomarkers in the UK Biobank.	340,567 European ancestry individuals, 5,974 African ancestry individuals, 7,283 South Asian ancestry individuals	6p21.2	6	38180994	NR	rs2235711-T	rs2235711	intron_variant	3e-16	0.0224	[0.017-0.028] unit increase
IGF-1 measurement	Genomewide meta-analysis identifies loci associated with IGF-I and IGFBP-3 levels with impact on age-related traits.	27,520 European ancestry individuals	6q21	6	108666981		rs2153960-A	rs2153960	intron_variant	5e-09
IGF-1 measurement	Genomewide meta-analysis identifies loci associated with IGF-I and IGFBP-3 levels with impact on age-related traits.	18,995 European ancestry individuals	6q21	6	108666981		rs2153960-A	rs2153960	intron_variant	1e-09
IGF-1 measurement	Whole-exome imputation within UK Biobank powers rare coding variant association and fine-mapping analyses.	435,516 European ancestry individuals	7p12.3	7	45914920		rs756951692-?	rs756951692	missense_variant	4e-11	0.518586	[0.36-0.68] unit decrease
IGF-1 measurement	Whole-exome imputation within UK Biobank powers rare coding variant association and fine-mapping analyses.	435,516 European ancestry individuals	7p12.3	7	45916586		rs147700247-?	rs147700247	missense_variant	7e-21	1.03519	[0.81-1.26] unit decrease
IGF-1 measurement	A genome-wide association study identifies novel loci associated with circulating IGF-I and IGFBP-3.	10,280 European ancestry individuals	7p12.3	7	46713955	TNS3	rs700752-G	rs700752	intron_variant	5e-09
IGF-1 measurement	Genetics of 35 blood and urine biomarkers in the UK Biobank.	340,567 European ancestry individuals, 5,974 African ancestry individuals, 7,283 South Asian ancestry individuals	7p12.3	7	46881360	NR	rs117911546-T	rs117911546	regulatory_region_variant	2e-10	0.04	[0.028-0.052] unit decrease
IGF-1 measurement	Genetics of 35 blood and urine biomarkers in the UK Biobank.	340,567 European ancestry individuals, 5,974 African ancestry individuals, 7,283 South Asian ancestry individuals	7q31.1	7	114135710	NR	rs13246732-T	rs13246732	intron_variant	2e-10	0.0164	[0.011-0.021] unit increase
IGF-1 measurement	Genetics of 35 blood and urine biomarkers in the UK Biobank.	340,567 European ancestry individuals, 5,974 African ancestry individuals, 7,283 South Asian ancestry individuals	7p22.1	7	6675158	NR	rs71844696-C	rs71844696	intron_variant	1e-10	0.0264	[0.018-0.034] unit increase
IGF-1 measurement	Genetics of 35 blood and urine biomarkers in the UK Biobank.	340,567 European ancestry individuals, 5,974 African ancestry individuals, 7,283 South Asian ancestry individuals	7p22.1	7	6692172	NR	rs199761265-A	rs199761265	missense_variant	2e-10	0.1916	[0.13-0.25] unit increase
IGF-1 measurement	Genetics of 35 blood and urine biomarkers in the UK Biobank.	340,567 European ancestry individuals, 5,974 African ancestry individuals, 7,283 South Asian ancestry individuals	7p14.1	7	41430495	NR	rs1079866-G	rs1079866	intergenic_variant	3e-10	0.0222	[0.015-0.029] unit increase
IGF-1 measurement	Genetics of 35 blood and urine biomarkers in the UK Biobank.	340,567 European ancestry individuals, 5,974 African ancestry individuals, 7,283 South Asian ancestry individuals	7p12.3	7	46250994	NR	rs76933732-G	rs76933732	intergenic_variant	3e-10	0.0205	[0.014-0.027] unit decrease
IGF-1 measurement	Genetics of 35 blood and urine biomarkers in the UK Biobank.	340,567 European ancestry individuals, 5,974 African ancestry individuals, 7,283 South Asian ancestry individuals	7p12.3	7	46553390	NR	rs78640499-T	rs78640499	intergenic_variant	2e-10	0.026	[0.018-0.034] unit increase
IGF-1 measurement	Genetics of 35 blood and urine biomarkers in the UK Biobank.	340,567 European ancestry individuals, 5,974 African ancestry individuals, 7,283 South Asian ancestry individuals	7p12.3	7	46619572	NR	rs71545944-G	rs71545944	intergenic_variant	3e-10	0.0549	[0.038-0.072] unit decrease
IGF-1 measurement	Genetics of 35 blood and urine biomarkers in the UK Biobank.	340,567 European ancestry individuals, 5,974 African ancestry individuals, 7,283 South Asian ancestry individuals	7p12.3	7	46673456	NR	rs117890478-G	rs117890478	intergenic_variant	2e-10	0.0647	[0.045-0.084] unit increase
IGF-1 measurement	Genetics of 35 blood and urine biomarkers in the UK Biobank.	340,567 European ancestry individuals, 5,974 African ancestry individuals, 7,283 South Asian ancestry individuals	7p12.3	7	46008681	NR	rs17172621-A	rs17172621	regulatory_region_variant	3e-14	0.0638	[0.047-0.08] unit increase
IGF-1 measurement	Genetics of 35 blood and urine biomarkers in the UK Biobank.	340,567 European ancestry individuals, 5,974 African ancestry individuals, 7,283 South Asian ancestry individuals	7p12.3	7	46688818	NR	rs17260123-T	rs17260123	non_coding_transcript_exon_variant	3e-14	0.054	[0.04-0.068] unit increase
IGF-1 measurement	Genetics of 35 blood and urine biomarkers in the UK Biobank.	340,567 European ancestry individuals, 5,974 African ancestry individuals, 7,283 South Asian ancestry individuals	7p12.3	7	46704022	NR	rs111583052-A	rs111583052	intron_variant	5e-14	0.082	[0.061-0.103] unit decrease
IGF-1 measurement	Genetics of 35 blood and urine biomarkers in the UK Biobank.	340,567 European ancestry individuals, 5,974 African ancestry individuals, 7,283 South Asian ancestry individuals	7p12.3	7	46911027	NR	rs78423723-A	rs78423723	intron_variant	7e-14	0.0326	[0.024-0.041] unit decrease
IGF-1 measurement	Genetics of 35 blood and urine biomarkers in the UK Biobank.	340,567 European ancestry individuals, 5,974 African ancestry individuals, 7,283 South Asian ancestry individuals	7p12.3	7	46763522	NR	rs6976584-G	rs6976584	regulatory_region_variant	4e-12	0.0418	[0.03-0.054] unit decrease
IGF-1 measurement	Genetics of 35 blood and urine biomarkers in the UK Biobank.	340,567 European ancestry individuals, 5,974 African ancestry individuals, 7,283 South Asian ancestry individuals	7p12.3	7	46930500	NR	rs11772641-T	rs11772641	intron_variant	7e-12	0.0306	[0.022-0.039] unit decrease
IGF-1 measurement	Genetics of 35 blood and urine biomarkers in the UK Biobank.	340,567 European ancestry individuals, 5,974 African ancestry individuals, 7,283 South Asian ancestry individuals	7q32.3	7	130803775	NR	rs7788814-C	rs7788814	intron_variant	5e-12	0.0174	[0.013-0.022] unit increase
IGF-1 measurement	Genetics of 35 blood and urine biomarkers in the UK Biobank.	340,567 European ancestry individuals, 5,974 African ancestry individuals, 7,283 South Asian ancestry individuals	7p22.3	7	822180	NR	rs76719833-C	rs76719833	intron_variant	3e-13	0.0258	[0.019-0.033] unit increase
IGF-1 measurement	Genetics of 35 blood and urine biomarkers in the UK Biobank.	340,567 European ancestry individuals, 5,974 African ancestry individuals, 7,283 South Asian ancestry individuals	7p12.3	7	45971955	NR	rs788709-C	rs788709	intron_variant	2e-13	0.032	[0.023-0.041] unit decrease
IGF-1 measurement	Genetics of 35 blood and urine biomarkers in the UK Biobank.	340,567 European ancestry individuals, 5,974 African ancestry individuals, 7,283 South Asian ancestry individuals	7p12.3	7	46207439	NR	rs112558930-T	rs112558930	intergenic_variant	4e-13	0.0582	[0.043-0.074] unit decrease
IGF-1 measurement	Genetics of 35 blood and urine biomarkers in the UK Biobank.	340,567 European ancestry individuals, 5,974 African ancestry individuals, 7,283 South Asian ancestry individuals	7p12.3	7	46577305	NR	rs12540831-T	rs12540831	regulatory_region_variant	1e-13	0.04	[0.029-0.051] unit decrease
IGF-1 measurement	Genetics of 35 blood and urine biomarkers in the UK Biobank.	340,567 European ancestry individuals, 5,974 African ancestry individuals, 7,283 South Asian ancestry individuals	7q11.23	7	73440219	NR	rs71556711-T	rs71556711	intergenic_variant	3e-13	0.0307	[0.022-0.039] unit increase
IGF-1 measurement	Genetics of 35 blood and urine biomarkers in the UK Biobank.	340,567 European ancestry individuals, 5,974 African ancestry individuals, 7,283 South Asian ancestry individuals	7q33	7	137926820	NR	rs273945-C	rs273945	intron_variant	6e-13	0.0175	[0.013-0.022] unit decrease
IGF-1 measurement	Genetics of 35 blood and urine biomarkers in the UK Biobank.	340,567 European ancestry individuals, 5,974 African ancestry individuals, 7,283 South Asian ancestry individuals	7p12.3	7	46329731	NR	rs74694663-G	rs74694663	intron_variant	1e-11	0.0546	[0.039-0.07] unit increase
IGF-1 measurement	Genetics of 35 blood and urine biomarkers in the UK Biobank.	340,567 European ancestry individuals, 5,974 African ancestry individuals, 7,283 South Asian ancestry individuals	7p12.3	7	46460467	NR	rs17172703-G	rs17172703	intergenic_variant	3e-11	0.0355	[0.025-0.046] unit increase
IGF-1 measurement	Genetics of 35 blood and urine biomarkers in the UK Biobank.	340,567 European ancestry individuals, 5,974 African ancestry individuals, 7,283 South Asian ancestry individuals	7q11.23	7	73645676	NR	rs799160-T	rs799160	intergenic_variant	1e-11	0.0162	[0.011-0.021] unit decrease
IGF-1 measurement	Genetics of 35 blood and urine biomarkers in the UK Biobank.	340,567 European ancestry individuals, 5,974 African ancestry individuals, 7,283 South Asian ancestry individuals	7q32.3	7	130855649	NR	rs7788240-T	rs7788240	intron_variant	2e-11	0.0332	[0.023-0.043] unit increase
IGF-1 measurement	Genetics of 35 blood and urine biomarkers in the UK Biobank.	340,567 European ancestry individuals, 5,974 African ancestry individuals, 7,283 South Asian ancestry individuals	7q32.3	7	130969092	NR	rs2048672-A	rs2048672	intron_variant	9e-11	0.017	[0.012-0.022] unit decrease
IGF-1 measurement	Genetics of 35 blood and urine biomarkers in the UK Biobank.	340,567 European ancestry individuals, 5,974 African ancestry individuals, 7,283 South Asian ancestry individuals	7q32.3	7	130900733	NR	rs157934-C	rs157934	intron_variant	2e-109	0.0576	[0.053-0.063] unit increase
IGF-1 measurement	Genetics of 35 blood and urine biomarkers in the UK Biobank.	340,567 European ancestry individuals, 5,974 African ancestry individuals, 7,283 South Asian ancestry individuals	7p12.3	7	46698752	NR	rs28887535-T	rs28887535	intron_variant	5e-65	0.0663	[0.059-0.074] unit decrease
IGF-1 measurement	Genetics of 35 blood and urine biomarkers in the UK Biobank.	340,567 European ancestry individuals, 5,974 African ancestry individuals, 7,283 South Asian ancestry individuals	7p12.3	7	46664822	NR	rs34243925-A	rs34243925	intergenic_variant	1e-62	0.0851	[0.075-0.095] unit decrease
IGF-1 measurement	Genetics of 35 blood and urine biomarkers in the UK Biobank.	340,567 European ancestry individuals, 5,974 African ancestry individuals, 7,283 South Asian ancestry individuals	7p12.3	7	46746387	NR	rs71545950-T	rs71545950	intron_variant	2e-59	0.0916	[0.081-0.103] unit increase
IGF-1 measurement	Genetics of 35 blood and urine biomarkers in the UK Biobank.	340,567 European ancestry individuals, 5,974 African ancestry individuals, 7,283 South Asian ancestry individuals	7p12.3	7	46604347	NR	rs17172730-A	rs17172730	regulatory_region_variant	3e-47	0.0346	[0.03-0.039] unit increase
IGF-1 measurement	Genetics of 35 blood and urine biomarkers in the UK Biobank.	340,567 European ancestry individuals, 5,974 African ancestry individuals, 7,283 South Asian ancestry individuals	7p12.3	7	46716200	NR	rs117865101-T	rs117865101	intron_variant	2e-47	0.0777	[0.067-0.088] unit increase
IGF-1 measurement	Genetics of 35 blood and urine biomarkers in the UK Biobank.	340,567 European ancestry individuals, 5,974 African ancestry individuals, 7,283 South Asian ancestry individuals	7p12.3	7	46919358	NR	rs34451306-G	rs34451306	intron_variant	1e-44	0.0921	[0.079-0.105] unit increase
IGF-1 measurement	Genetics of 35 blood and urine biomarkers in the UK Biobank.	340,567 European ancestry individuals, 5,974 African ancestry individuals, 7,283 South Asian ancestry individuals	7p14.3	7	30979237	NR	rs2228078-C	rs2228078	missense_variant	2e-09	0.0584	[0.039-0.077] unit increase
IGF-1 measurement	Genetics of 35 blood and urine biomarkers in the UK Biobank.	340,567 European ancestry individuals, 5,974 African ancestry individuals, 7,283 South Asian ancestry individuals	7p13	7	44741758	NR	rs73109456-C	rs73109456	intergenic_variant	1e-09	0.022	[0.015-0.029] unit decrease
IGF-1 measurement	Genetics of 35 blood and urine biomarkers in the UK Biobank.	340,567 European ancestry individuals, 5,974 African ancestry individuals, 7,283 South Asian ancestry individuals	7p12.3	7	46530196	NR	rs73119694-T	rs73119694	intergenic_variant	3e-09	0.0537	[0.036-0.072] unit decrease
IGF-1 measurement	Genetics of 35 blood and urine biomarkers in the UK Biobank.	340,567 European ancestry individuals, 5,974 African ancestry individuals, 7,283 South Asian ancestry individuals	7p12.3	7	46847025	NR	rs73091726-A	rs73091726	intergenic_variant	2e-09	0.0334	[0.022-0.044] unit increase
IGF-1 measurement	Genetics of 35 blood and urine biomarkers in the UK Biobank.	340,567 European ancestry individuals, 5,974 African ancestry individuals, 7,283 South Asian ancestry individuals	7q11.23	7	73672124	NR	rs13242693-T	rs13242693	intergenic_variant	2e-09	0.0393	[0.026-0.052] unit increase
IGF-1 measurement	Genetics of 35 blood and urine biomarkers in the UK Biobank.	340,567 European ancestry individuals, 5,974 African ancestry individuals, 7,283 South Asian ancestry individuals	7q32.3	7	130898299	NR	rs205759-T	rs205759	intron_variant	2e-09	0.0314	[0.021-0.042] unit decrease
IGF-1 measurement	Genetics of 35 blood and urine biomarkers in the UK Biobank.	340,567 European ancestry individuals, 5,974 African ancestry individuals, 7,283 South Asian ancestry individuals	7p12.3	7	45799029	NR	rs57310213-C	rs57310213	intron_variant	4e-23	0.033	[0.027-0.039] unit decrease
IGF-1 measurement	Genetics of 35 blood and urine biomarkers in the UK Biobank.	340,567 European ancestry individuals, 5,974 African ancestry individuals, 7,283 South Asian ancestry individuals	7p12.3	7	45917370	NR	rs9282734-G	rs9282734	missense_variant	2e-23	0.1773	[0.14-0.21] unit increase
IGF-1 measurement	Genetics of 35 blood and urine biomarkers in the UK Biobank.	340,567 European ancestry individuals, 5,974 African ancestry individuals, 7,283 South Asian ancestry individuals	7p12.3	7	46689888	NR	rs17200751-T	rs17200751	intron_variant	4e-22	0.0792	[0.063-0.095] unit decrease
IGF-1 measurement	Genetics of 35 blood and urine biomarkers in the UK Biobank.	340,567 European ancestry individuals, 5,974 African ancestry individuals, 7,283 South Asian ancestry individuals	7q32.3	7	130880938	NR	rs17165207-C	rs17165207	non_coding_transcript_exon_variant	4e-22	0.0416	[0.033-0.05] unit increase
IGF-1 measurement	Genetics of 35 blood and urine biomarkers in the UK Biobank.	340,567 European ancestry individuals, 5,974 African ancestry individuals, 7,283 South Asian ancestry individuals	7p12.3	7	46565223	NR	rs17172718-G	rs17172718	regulatory_region_variant	3e-33	0.0438	[0.037-0.051] unit increase
IGF-1 measurement	Genetics of 35 blood and urine biomarkers in the UK Biobank.	340,567 European ancestry individuals, 5,974 African ancestry individuals, 7,283 South Asian ancestry individuals	7p12.3	7	46523759	NR	rs78035169-T	rs78035169	intergenic_variant	8e-19	0.0572	[0.044-0.07] unit decrease
IGF-1 measurement	Genetics of 35 blood and urine biomarkers in the UK Biobank.	340,567 European ancestry individuals, 5,974 African ancestry individuals, 7,283 South Asian ancestry individuals	7p12.3	7	46888319	NR	rs73096833-A	rs73096833	intergenic_variant	8e-19	0.0572	[0.044-0.07] unit decrease
IGF-1 measurement	Genetics of 35 blood and urine biomarkers in the UK Biobank.	340,567 European ancestry individuals, 5,974 African ancestry individuals, 7,283 South Asian ancestry individuals	7p12.3	7	46589143	NR	rs73121529-T	rs73121529	intergenic_variant	2e-18	0.0604	[0.047-0.074] unit decrease
IGF-1 measurement	Genetics of 35 blood and urine biomarkers in the UK Biobank.	340,567 European ancestry individuals, 5,974 African ancestry individuals, 7,283 South Asian ancestry individuals	7p12.3	7	45624181	NR	rs66888611-G	rs66888611	intron_variant	1e-15	0.0199	[0.015-0.025] unit increase
IGF-1 measurement	Genetics of 35 blood and urine biomarkers in the UK Biobank.	340,567 European ancestry individuals, 5,974 African ancestry individuals, 7,283 South Asian ancestry individuals	7p12.3	7	45724929	NR	rs6958337-C	rs6958337	non_coding_transcript_exon_variant	3e-15	0.0345	[0.026-0.043] unit increase
IGF-1 measurement	Genetics of 35 blood and urine biomarkers in the UK Biobank.	340,567 European ancestry individuals, 5,974 African ancestry individuals, 7,283 South Asian ancestry individuals	7p12.3	7	46288827	NR	rs117294144-T	rs117294144	intron_variant	8e-15	0.0654	[0.049-0.082] unit decrease
IGF-1 measurement	Genetics of 35 blood and urine biomarkers in the UK Biobank.	340,567 European ancestry individuals, 5,974 African ancestry individuals, 7,283 South Asian ancestry individuals	7p22.1	7	6696701	NR	rs13224671-T	rs13224671	intron_variant	4e-17	0.0419	[0.032-0.052] unit decrease
IGF-1 measurement	Genetics of 35 blood and urine biomarkers in the UK Biobank.	340,567 European ancestry individuals, 5,974 African ancestry individuals, 7,283 South Asian ancestry individuals	7p21.2	7	14189913	NR	rs35221866-T	rs35221866	intron_variant	3e-17	0.0267	[0.02-0.033] unit decrease
IGF-1 measurement	Genetics of 35 blood and urine biomarkers in the UK Biobank.	340,567 European ancestry individuals, 5,974 African ancestry individuals, 7,283 South Asian ancestry individuals	7p12.3	7	46689775	NR	rs117729644-T	rs117729644	intron_variant	4e-17	0.0748	[0.057-0.092] unit increase
IGF-1 measurement	Genetics of 35 blood and urine biomarkers in the UK Biobank.	340,567 European ancestry individuals, 5,974 African ancestry individuals, 7,283 South Asian ancestry individuals	7q11.23	7	73684126	NR	rs1527454-A	rs1527454	intron_variant	5e-17	0.0213	[0.016-0.026] unit decrease
IGF-1 measurement	Genetics of 35 blood and urine biomarkers in the UK Biobank.	340,567 European ancestry individuals, 5,974 African ancestry individuals, 7,283 South Asian ancestry individuals	7p12.3	7	46290032	NR	rs78546112-T	rs78546112	intron_variant	3e-16	0.0412	[0.031-0.051] unit decrease
IGF-1 measurement	Exome sequencing and analysis of 454,787 UK Biobank participants.	409,926 European ancestry individuals		7	45916586		chr7:45916586-C	chr7:45916586		2e-24	0.954	[-1.138--0.771] unit decrease
IGF-1 measurement	Whole Genome Sequence Analysis of the Plasma Proteome in Black Adults Provides Novel Insights Into Cardiovascular Disease.	1,852 African American or Afro-Caribbean individuals	7p12.3	7	45921046		rs2854746-?	rs2854746	missense_variant	1e-17	0.24	[0.18-0.3] unit increase
IGF-1 measurement	Genomewide meta-analysis identifies loci associated with IGF-I and IGFBP-3 levels with impact on age-related traits.	27,520 European ancestry individuals	7p12.3	7	46714086		rs700753-C	rs700753	intron_variant	2e-23
IGF-1 measurement	Genomewide meta-analysis identifies loci associated with IGF-I and IGFBP-3 levels with impact on age-related traits.	18,995 European ancestry individuals	7p12.3	7	45968511		rs11977526-A	rs11977526	intron_variant	3e-195
IGF-1 measurement	Genomewide meta-analysis identifies loci associated with IGF-I and IGFBP-3 levels with impact on age-related traits.	18,995 European ancestry individuals	7p12.3	7	46714086		rs700753-C	rs700753	intron_variant	7e-48
IGF-1 measurement	Genomewide meta-analysis identifies loci associated with IGF-I and IGFBP-3 levels with impact on age-related traits.	18,995 European ancestry individuals	7p12.3	7	45717398		rs2280496-C	rs2280496	3_prime_UTR_variant	4e-12
IGF-1 measurement	Genomewide meta-analysis identifies loci associated with IGF-I and IGFBP-3 levels with impact on age-related traits.	18,995 European ancestry individuals	7p12.3	7	46108819		rs788777-A	rs788777	intergenic_variant	1e-09
IGF-1 measurement	Genomewide meta-analysis identifies loci associated with IGF-I and IGFBP-3 levels with impact on age-related traits.	14,602 European ancestry women	7p12.3	7	46714086		rs700753-C	rs700753	intron_variant	4e-13	7.251	zscore decrease
IGF-1 measurement	Genomewide meta-analysis identifies loci associated with IGF-I and IGFBP-3 levels with impact on age-related traits.	12,917 European ancestry men	7p12.3	7	46714086		rs700753-C	rs700753	intron_variant	7e-14	7.481	zscore decrease
IGF-1 measurement	Whole-exome imputation within UK Biobank powers rare coding variant association and fine-mapping analyses.	435,516 European ancestry individuals	8p22	8	16110119		rs138749399-?	rs138749399	missense_variant	1e-09	0.126478	[0.087-0.166] unit decrease
IGF-1 measurement	Genetics of 35 blood and urine biomarkers in the UK Biobank.	340,567 European ancestry individuals, 5,974 African ancestry individuals, 7,283 South Asian ancestry individuals	8p23.2	8	5690905	NR	rs141334776-A	rs141334776	intergenic_variant	9e-10	0.0175	[0.012-0.023] unit increase
IGF-1 measurement	Genetics of 35 blood and urine biomarkers in the UK Biobank.	340,567 European ancestry individuals, 5,974 African ancestry individuals, 7,283 South Asian ancestry individuals	8p23.1	8	10734291	NR	rs6988325-A	rs6988325	intron_variant	2e-10	0.0175	[0.012-0.023] unit decrease
IGF-1 measurement	Genetics of 35 blood and urine biomarkers in the UK Biobank.	340,567 European ancestry individuals, 5,974 African ancestry individuals, 7,283 South Asian ancestry individuals	8q24.22	8	133559375	NR	rs2978062-G	rs2978062	intron_variant	4e-10	0.0202	[0.014-0.026] unit increase
IGF-1 measurement	Genetics of 35 blood and urine biomarkers in the UK Biobank.	340,567 European ancestry individuals, 5,974 African ancestry individuals, 7,283 South Asian ancestry individuals	8q12.1	8	58482410	NR	rs10087499-T	rs10087499	intergenic_variant	1e-12	0.0193	[0.014-0.025] unit decrease
IGF-1 measurement	Genetics of 35 blood and urine biomarkers in the UK Biobank.	340,567 European ancestry individuals, 5,974 African ancestry individuals, 7,283 South Asian ancestry individuals	8q12.1	8	58655326	NR	rs16923637-T	rs16923637	intron_variant	1e-11	0.018	[0.013-0.023] unit increase
IGF-1 measurement	Genetics of 35 blood and urine biomarkers in the UK Biobank.	340,567 European ancestry individuals, 5,974 African ancestry individuals, 7,283 South Asian ancestry individuals	8p22	8	15976529	NR	rs117609170-T	rs117609170	intron_variant	1e-09	0.0605	[0.041-0.08] unit decrease
IGF-1 measurement	Genetics of 35 blood and urine biomarkers in the UK Biobank.	340,567 European ancestry individuals, 5,974 African ancestry individuals, 7,283 South Asian ancestry individuals	8q23.1	8	108147917	NR	rs596703-A	rs596703	intergenic_variant	3e-09	0.0143	[0.0096-0.019] unit decrease
IGF-1 measurement	Genetics of 35 blood and urine biomarkers in the UK Biobank.	340,567 European ancestry individuals, 5,974 African ancestry individuals, 7,283 South Asian ancestry individuals		8	16012594	NR	chr8:16012594-A	chr8:16012594		1e-21	0.1099	[0.087-0.132] unit decrease
IGF-1 measurement	Whole-exome imputation within UK Biobank powers rare coding variant association and fine-mapping analyses.	435,516 European ancestry individuals	9p24.1	9	5126343		rs41316003-?	rs41316003	missense_variant	9e-11	0.0878743	[0.061-0.114] unit decrease
IGF-1 measurement	Genetics of 35 blood and urine biomarkers in the UK Biobank.	340,567 European ancestry individuals, 5,974 African ancestry individuals, 7,283 South Asian ancestry individuals	9p13.3	9	34107507	NR	rs11557154-T	rs11557154	missense_variant	4e-10	0.0223	[0.015-0.029] unit increase
IGF-1 measurement	Genetics of 35 blood and urine biomarkers in the UK Biobank.	340,567 European ancestry individuals, 5,974 African ancestry individuals, 7,283 South Asian ancestry individuals	9q21.31	9	79631436	NR	rs9886703-T	rs9886703	intron_variant	9e-10	0.0195	[0.013-0.026] unit decrease
IGF-1 measurement	Genetics of 35 blood and urine biomarkers in the UK Biobank.	340,567 European ancestry individuals, 5,974 African ancestry individuals, 7,283 South Asian ancestry individuals	9q22.31	9	93651312	NR	rs72747427-T	rs72747427	intron_variant	4e-12	0.0261	[0.019-0.034] unit increase
IGF-1 measurement	Genetics of 35 blood and urine biomarkers in the UK Biobank.	340,567 European ancestry individuals, 5,974 African ancestry individuals, 7,283 South Asian ancestry individuals	9q31.2	9	106927691	NR	rs41277821-T	rs41277821	missense_variant	9e-12	0.0624	[0.045-0.08] unit increase
IGF-1 measurement	Genetics of 35 blood and urine biomarkers in the UK Biobank.	340,567 European ancestry individuals, 5,974 African ancestry individuals, 7,283 South Asian ancestry individuals	9p21.3	9	22153266	NR	rs6475614-C	rs6475614	intergenic_variant	2e-13	0.0189	[0.014-0.024] unit decrease
IGF-1 measurement	Genetics of 35 blood and urine biomarkers in the UK Biobank.	340,567 European ancestry individuals, 5,974 African ancestry individuals, 7,283 South Asian ancestry individuals	9q22.32	9	94868169	NR	rs10512236-T	rs10512236	intron_variant	6e-13	0.0364	[0.027-0.046] unit decrease
IGF-1 measurement	Genetics of 35 blood and urine biomarkers in the UK Biobank.	340,567 European ancestry individuals, 5,974 African ancestry individuals, 7,283 South Asian ancestry individuals	9q22.31	9	93541311	NR	rs78108956-T	rs78108956	intron_variant	5e-09	0.0333	[0.022-0.044] unit increase
IGF-1 measurement	Genetics of 35 blood and urine biomarkers in the UK Biobank.	340,567 European ancestry individuals, 5,974 African ancestry individuals, 7,283 South Asian ancestry individuals	9q31.3	9	108875052	NR	rs1981267-G	rs1981267	non_coding_transcript_exon_variant	4e-09	0.0217	[0.014-0.029] unit increase
IGF-1 measurement	Genetics of 35 blood and urine biomarkers in the UK Biobank.	340,567 European ancestry individuals, 5,974 African ancestry individuals, 7,283 South Asian ancestry individuals	9q33.3	9	124984369	NR	rs12001999-C	rs12001999	intron_variant	1e-09	0.0173	[0.012-0.023] unit decrease
IGF-1 measurement	Genetics of 35 blood and urine biomarkers in the UK Biobank.	340,567 European ancestry individuals, 5,974 African ancestry individuals, 7,283 South Asian ancestry individuals	9p24.1	9	5126343	NR	rs41316003-A	rs41316003	missense_variant	2e-09	0.0961	[0.065-0.128] unit decrease
IGF-1 measurement	Genetics of 35 blood and urine biomarkers in the UK Biobank.	340,567 European ancestry individuals, 5,974 African ancestry individuals, 7,283 South Asian ancestry individuals	9p24.1	9	4840877	NR	rs1270231-A	rs1270231	intron_variant	5e-34	0.0459	[0.038-0.053] unit increase
IGF-1 measurement	Genetics of 35 blood and urine biomarkers in the UK Biobank.	340,567 European ancestry individuals, 5,974 African ancestry individuals, 7,283 South Asian ancestry individuals	9p24.1	9	4851008	NR	rs75565599-C	rs75565599	intron_variant	2e-20	0.0593	[0.047-0.072] unit decrease
IGF-1 measurement	Genetics of 35 blood and urine biomarkers in the UK Biobank.	340,567 European ancestry individuals, 5,974 African ancestry individuals, 7,283 South Asian ancestry individuals	9p24.1	9	5211191	NR	rs72701684-T	rs72701684	intergenic_variant	3e-18	0.0494	[0.038-0.061] unit increase
IGF-1 measurement	Genetics of 35 blood and urine biomarkers in the UK Biobank.	340,567 European ancestry individuals, 5,974 African ancestry individuals, 7,283 South Asian ancestry individuals	9q31.2	9	106870072	NR	rs4743034-A	rs4743034	intron_variant	9e-15	0.022	[0.017-0.027] unit increase
IGF-1 measurement	Genetics of 35 blood and urine biomarkers in the UK Biobank.	340,567 European ancestry individuals, 5,974 African ancestry individuals, 7,283 South Asian ancestry individuals	10p15.1	10	5134953	NR	rs117825039-C	rs117825039	intron_variant	4e-10	0.051	[0.035-0.067] unit increase
IGF-1 measurement	Genetics of 35 blood and urine biomarkers in the UK Biobank.	340,567 European ancestry individuals, 5,974 African ancestry individuals, 7,283 South Asian ancestry individuals	10q11.23	10	49109489	NR	rs5784791-AT	rs5784791	intron_variant	9e-10	0.0153	[0.01-0.02] unit increase
IGF-1 measurement	Genetics of 35 blood and urine biomarkers in the UK Biobank.	340,567 European ancestry individuals, 5,974 African ancestry individuals, 7,283 South Asian ancestry individuals	10p15.1	10	5231567	NR	rs117594056-T	rs117594056	intergenic_variant	8e-12	0.0511	[0.036-0.066] unit increase
IGF-1 measurement	Genetics of 35 blood and urine biomarkers in the UK Biobank.	340,567 European ancestry individuals, 5,974 African ancestry individuals, 7,283 South Asian ancestry individuals	10p12.31	10	21447171	NR	rs12769257-C	rs12769257	intergenic_variant	1e-12	0.022	[0.016-0.028] unit decrease
IGF-1 measurement	Genetics of 35 blood and urine biomarkers in the UK Biobank.	340,567 European ancestry individuals, 5,974 African ancestry individuals, 7,283 South Asian ancestry individuals	10q23.33	10	93082720	NR	rs10786068-G	rs10786068	intergenic_variant	2e-12	0.0182	[0.013-0.023] unit decrease
IGF-1 measurement	Genetics of 35 blood and urine biomarkers in the UK Biobank.	340,567 European ancestry individuals, 5,974 African ancestry individuals, 7,283 South Asian ancestry individuals		10	102635475	NR	chr10:102635475-A	chr10:102635475		1e-11	0.0163	[0.012-0.021] unit increase
IGF-1 measurement	Genetics of 35 blood and urine biomarkers in the UK Biobank.	340,567 European ancestry individuals, 5,974 African ancestry individuals, 7,283 South Asian ancestry individuals	10p15.1	10	5141545	NR	rs75248390-T	rs75248390	intergenic_variant	1e-14	0.0445	[0.033-0.056] unit increase
IGF-1 measurement	Genetics of 35 blood and urine biomarkers in the UK Biobank.	340,567 European ancestry individuals, 5,974 African ancestry individuals, 7,283 South Asian ancestry individuals	10p11.1	10	38170065	NR	rs55904726-G	rs55904726	intron_variant	2e-09	0.0166	[0.011-0.022] unit increase
IGF-1 measurement	Genetics of 35 blood and urine biomarkers in the UK Biobank.	340,567 European ancestry individuals, 5,974 African ancestry individuals, 7,283 South Asian ancestry individuals	10q22.1	10	70266198	NR	rs3812696-A	rs3812696	synonymous_variant	1e-09	0.03	[0.02-0.04] unit increase
IGF-1 measurement	Genetics of 35 blood and urine biomarkers in the UK Biobank.	340,567 European ancestry individuals, 5,974 African ancestry individuals, 7,283 South Asian ancestry individuals	10p15.1	10	5307908	NR	rs7475343-T	rs7475343	intergenic_variant	3e-30	0.0347	[0.029-0.041] unit increase
IGF-1 measurement	Genetics of 35 blood and urine biomarkers in the UK Biobank.	340,567 European ancestry individuals, 5,974 African ancestry individuals, 7,283 South Asian ancestry individuals	10q23.33	10	93072371	NR	rs11812460-A	rs11812460	intron_variant	1e-16	0.0226	[0.017-0.028] unit decrease
IGF-1 measurement	Genetics of 35 blood and urine biomarkers in the UK Biobank.	340,567 European ancestry individuals, 5,974 African ancestry individuals, 7,283 South Asian ancestry individuals	11p15.5	11	2022920	NR	rs7115466-A	rs7115466	intergenic_variant	4e-10	0.0166	[0.012-0.022] unit increase
IGF-1 measurement	Genetics of 35 blood and urine biomarkers in the UK Biobank.	340,567 European ancestry individuals, 5,974 African ancestry individuals, 7,283 South Asian ancestry individuals	11p11.2	11	48541433	NR	rs72902692-T	rs72902692	intergenic_variant	4e-10	0.0296	[0.02-0.039] unit increase
IGF-1 measurement	Genetics of 35 blood and urine biomarkers in the UK Biobank.	340,567 European ancestry individuals, 5,974 African ancestry individuals, 7,283 South Asian ancestry individuals	11q13.2	11	66734153	NR	rs34419890-C	rs34419890	intron_variant	1e-10	0.0297	[0.021-0.039] unit increase
IGF-1 measurement	Genetics of 35 blood and urine biomarkers in the UK Biobank.	340,567 European ancestry individuals, 5,974 African ancestry individuals, 7,283 South Asian ancestry individuals	11q13.2	11	67474745	NR	rs12795957-A	rs12795957	intron_variant	2e-10	0.0333	[0.023-0.044] unit increase
IGF-1 measurement	Genetics of 35 blood and urine biomarkers in the UK Biobank.	340,567 European ancestry individuals, 5,974 African ancestry individuals, 7,283 South Asian ancestry individuals	11p15.5	11	2186647	NR	rs61871274-C	rs61871274	regulatory_region_variant	3e-12	0.022	[0.016-0.028] unit decrease
IGF-1 measurement	Genetics of 35 blood and urine biomarkers in the UK Biobank.	340,567 European ancestry individuals, 5,974 African ancestry individuals, 7,283 South Asian ancestry individuals	11q13.2	11	67417254	NR	rs61734601-A	rs61734601	non_coding_transcript_exon_variant	4e-12	0.0304	[0.022-0.039] unit increase
IGF-1 measurement	Genetics of 35 blood and urine biomarkers in the UK Biobank.	340,567 European ancestry individuals, 5,974 African ancestry individuals, 7,283 South Asian ancestry individuals	11p15.1	11	18301970	NR	rs4353250-C	rs4353250	intron_variant	2e-14	0.0202	[0.015-0.025] unit decrease
IGF-1 measurement	Genetics of 35 blood and urine biomarkers in the UK Biobank.	340,567 European ancestry individuals, 5,974 African ancestry individuals, 7,283 South Asian ancestry individuals	11p11.2	11	47255267	NR	rs77682558-A	rs77682558	intron_variant	2e-14	0.0503	[0.037-0.063] unit increase
IGF-1 measurement	Genetics of 35 blood and urine biomarkers in the UK Biobank.	340,567 European ancestry individuals, 5,974 African ancestry individuals, 7,283 South Asian ancestry individuals	11p15.4	11	3786995	NR	rs10767588-G	rs10767588	intron_variant	9e-13	0.0208	[0.015-0.026] unit decrease
IGF-1 measurement	Genetics of 35 blood and urine biomarkers in the UK Biobank.	340,567 European ancestry individuals, 5,974 African ancestry individuals, 7,283 South Asian ancestry individuals	11p11.2	11	47349056	NR	rs2697920-C	rs2697920	intron_variant	2e-13	0.0184	[0.014-0.023] unit decrease
IGF-1 measurement	Genetics of 35 blood and urine biomarkers in the UK Biobank.	340,567 European ancestry individuals, 5,974 African ancestry individuals, 7,283 South Asian ancestry individuals	11p15.4	11	8625544	NR	rs147425225-C	rs147425225	intron_variant	8e-11	0.0194	[0.014-0.025] unit increase
IGF-1 measurement	Genetics of 35 blood and urine biomarkers in the UK Biobank.	340,567 European ancestry individuals, 5,974 African ancestry individuals, 7,283 South Asian ancestry individuals	11p11.2	11	46354834	NR	rs75212415-C	rs75212415	intron_variant	9e-11	0.0388	[0.027-0.051] unit increase
IGF-1 measurement	Genetics of 35 blood and urine biomarkers in the UK Biobank.	340,567 European ancestry individuals, 5,974 African ancestry individuals, 7,283 South Asian ancestry individuals	11p11.2	11	48433371	NR	rs112481451-A	rs112481451	intergenic_variant	2e-11	0.0441	[0.031-0.057] unit increase
IGF-1 measurement	Genetics of 35 blood and urine biomarkers in the UK Biobank.	340,567 European ancestry individuals, 5,974 African ancestry individuals, 7,283 South Asian ancestry individuals	11p15.5	11	1623210	NR	rs12419284-T	rs12419284	intergenic_variant	2e-09	0.027	[0.018-0.036] unit increase
IGF-1 measurement	Genetics of 35 blood and urine biomarkers in the UK Biobank.	340,567 European ancestry individuals, 5,974 African ancestry individuals, 7,283 South Asian ancestry individuals	11p11.2	11	47333354	NR	rs11570115-C	rs11570115	intron_variant	3e-09	0.0241	[0.016-0.032] unit decrease
IGF-1 measurement	Genetics of 35 blood and urine biomarkers in the UK Biobank.	340,567 European ancestry individuals, 5,974 African ancestry individuals, 7,283 South Asian ancestry individuals	11q12.1	11	59589605	NR	rs1287449-T	rs1287449	intron_variant	3e-09	0.0304	[0.02-0.04] unit increase
IGF-1 measurement	Genetics of 35 blood and urine biomarkers in the UK Biobank.	340,567 European ancestry individuals, 5,974 African ancestry individuals, 7,283 South Asian ancestry individuals	11q21	11	94584036	NR	rs11020842-A	rs11020842	intron_variant	4e-09	0.0385	[0.026-0.051] unit decrease
IGF-1 measurement	Genetics of 35 blood and urine biomarkers in the UK Biobank.	340,567 European ancestry individuals, 5,974 African ancestry individuals, 7,283 South Asian ancestry individuals	11q24.2	11	126376181	NR	rs7940893-C	rs7940893	intron_variant	4e-09	0.0204	[0.014-0.027] unit decrease
IGF-1 measurement	Genetics of 35 blood and urine biomarkers in the UK Biobank.	340,567 European ancestry individuals, 5,974 African ancestry individuals, 7,283 South Asian ancestry individuals	11q24.3	11	130412183	NR	rs2875238-C	rs2875238	intron_variant	2e-09	0.015	[0.01-0.02] unit decrease
IGF-1 measurement	Genetics of 35 blood and urine biomarkers in the UK Biobank.	340,567 European ancestry individuals, 5,974 African ancestry individuals, 7,283 South Asian ancestry individuals	11p15.5	11	2128634	NR	rs11042751-C	rs11042751	intergenic_variant	2e-138	0.0705	[0.065-0.076] unit increase
IGF-1 measurement	Genetics of 35 blood and urine biomarkers in the UK Biobank.	340,567 European ancestry individuals, 5,974 African ancestry individuals, 7,283 South Asian ancestry individuals	11p15.5	11	2159843	NR	rs3842752-A	rs3842752	missense_variant	3e-98	0.0602	[0.055-0.066] unit increase
IGF-1 measurement	Genetics of 35 blood and urine biomarkers in the UK Biobank.	340,567 European ancestry individuals, 5,974 African ancestry individuals, 7,283 South Asian ancestry individuals	11p15.5	11	2151600	NR	rs7948458-C	rs7948458	intron_variant	1e-76	0.056	[0.05-0.062] unit increase
IGF-1 measurement	Genetics of 35 blood and urine biomarkers in the UK Biobank.	340,567 European ancestry individuals, 5,974 African ancestry individuals, 7,283 South Asian ancestry individuals	11p15.5	11	2177249	NR	rs117693013-A	rs117693013	intergenic_variant	2e-44	0.078	[0.067-0.089] unit increase
IGF-1 measurement	Genetics of 35 blood and urine biomarkers in the UK Biobank.	340,567 European ancestry individuals, 5,974 African ancestry individuals, 7,283 South Asian ancestry individuals	11p15.5	11	2115727	NR	rs74050111-C	rs74050111	intergenic_variant	3e-39	0.0561	[0.048-0.065] unit decrease
IGF-1 measurement	Genetics of 35 blood and urine biomarkers in the UK Biobank.	340,567 European ancestry individuals, 5,974 African ancestry individuals, 7,283 South Asian ancestry individuals	11p11.2	11	47448793	NR	rs34312154-A	rs34312154	missense_variant	6e-26	0.0408	[0.033-0.048] unit increase
IGF-1 measurement	Genetics of 35 blood and urine biomarkers in the UK Biobank.	340,567 European ancestry individuals, 5,974 African ancestry individuals, 7,283 South Asian ancestry individuals	11p11.12	11	49834082	NR	rs77828979-C	rs77828979	intron_variant	2e-21	0.0342	[0.027-0.041] unit increase
IGF-1 measurement	Genetics of 35 blood and urine biomarkers in the UK Biobank.	340,567 European ancestry individuals, 5,974 African ancestry individuals, 7,283 South Asian ancestry individuals	11q14.3	11	89008492	NR	rs5016282-G	rs5016282	intron_variant	2e-21	0.0325	[0.026-0.039] unit increase
IGF-1 measurement	Genetics of 35 blood and urine biomarkers in the UK Biobank.	340,567 European ancestry individuals, 5,974 African ancestry individuals, 7,283 South Asian ancestry individuals	11p11.2	11	47233766	NR	rs3781619-A	rs3781619	intron_variant	6e-32	0.0385	[0.032-0.045] unit increase
IGF-1 measurement	Genetics of 35 blood and urine biomarkers in the UK Biobank.	340,567 European ancestry individuals, 5,974 African ancestry individuals, 7,283 South Asian ancestry individuals	11p11.2	11	47338861	NR	rs2269434-C	rs2269434	intron_variant	6e-32	0.0296	[0.025-0.034] unit increase
IGF-1 measurement	Genetics of 35 blood and urine biomarkers in the UK Biobank.	340,567 European ancestry individuals, 5,974 African ancestry individuals, 7,283 South Asian ancestry individuals	11p11.2	11	48518671	NR	rs11039798-A	rs11039798	intergenic_variant	4e-29	0.0409	[0.034-0.048] unit increase
IGF-1 measurement	Genetics of 35 blood and urine biomarkers in the UK Biobank.	340,567 European ancestry individuals, 5,974 African ancestry individuals, 7,283 South Asian ancestry individuals	11p15.5	11	2098893	NR	rs77124198-T	rs77124198	regulatory_region_variant	5e-28	0.0675	[0.056-0.079] unit decrease
IGF-1 measurement	Genetics of 35 blood and urine biomarkers in the UK Biobank.	340,567 European ancestry individuals, 5,974 African ancestry individuals, 7,283 South Asian ancestry individuals	11p11.2	11	47333236	NR	rs1052373-T	rs1052373	synonymous_variant	4e-27	0.0277	[0.023-0.033] unit increase
IGF-1 measurement	Genetics of 35 blood and urine biomarkers in the UK Biobank.	340,567 European ancestry individuals, 5,974 African ancestry individuals, 7,283 South Asian ancestry individuals	11p11.2	11	47349891	NR	rs11570051-A	rs11570051	synonymous_variant	1e-19	0.0509	[0.04-0.062] unit increase
IGF-1 measurement	Genetics of 35 blood and urine biomarkers in the UK Biobank.	340,567 European ancestry individuals, 5,974 African ancestry individuals, 7,283 South Asian ancestry individuals	11q11	11	54662003	NR	rs11246574-A	rs11246574	intergenic_variant	3e-19	0.0343	[0.027-0.042] unit increase
IGF-1 measurement	Genetics of 35 blood and urine biomarkers in the UK Biobank.	340,567 European ancestry individuals, 5,974 African ancestry individuals, 7,283 South Asian ancestry individuals	11q11	11	55427051	NR	rs2212339-A	rs2212339	intergenic_variant	3e-19	0.0328	[0.026-0.04] unit increase
IGF-1 measurement	Genetics of 35 blood and urine biomarkers in the UK Biobank.	340,567 European ancestry individuals, 5,974 African ancestry individuals, 7,283 South Asian ancestry individuals	11q11	11	55773808	NR	rs11230983-A	rs11230983	missense_variant	1e-19	0.033	[0.026-0.04] unit increase
IGF-1 measurement	Genetics of 35 blood and urine biomarkers in the UK Biobank.	340,567 European ancestry individuals, 5,974 African ancestry individuals, 7,283 South Asian ancestry individuals		11	55798259	NR	chr11:55798259-T	chr11:55798259		1e-18	0.0323	[0.025-0.04] unit increase
IGF-1 measurement	Genetics of 35 blood and urine biomarkers in the UK Biobank.	340,567 European ancestry individuals, 5,974 African ancestry individuals, 7,283 South Asian ancestry individuals	11q12.1	11	56253808	NR	rs10501349-A	rs10501349	intergenic_variant	4e-18	0.0321	[0.025-0.039] unit increase
IGF-1 measurement	Genetics of 35 blood and urine biomarkers in the UK Biobank.	340,567 European ancestry individuals, 5,974 African ancestry individuals, 7,283 South Asian ancestry individuals	11p15.5	11	2102480	NR	rs116862756-G	rs116862756	regulatory_region_variant	3e-17	0.0716	[0.055-0.088] unit increase
IGF-1 measurement	Whole-exome imputation within UK Biobank powers rare coding variant association and fine-mapping analyses.	435,516 European ancestry individuals	12q23.3	12	103759154		rs141041254-?	rs141041254	missense_variant	2e-09	0.166879	[0.11-0.22] unit decrease
IGF-1 measurement	Whole-exome imputation within UK Biobank powers rare coding variant association and fine-mapping analyses.	435,516 European ancestry individuals	12q24.11	12	109223867		rs149793040-?	rs149793040	missense_variant	1e-08	0.135185	[0.086-0.184] unit decrease
IGF-1 measurement	Genetics of 35 blood and urine biomarkers in the UK Biobank.	340,567 European ancestry individuals, 5,974 African ancestry individuals, 7,283 South Asian ancestry individuals	12p11.21	12	31644876	NR	rs117262688-C	rs117262688	intron_variant	1e-10	0.0192	[0.013-0.025] unit decrease
IGF-1 measurement	Genetics of 35 blood and urine biomarkers in the UK Biobank.	340,567 European ancestry individuals, 5,974 African ancestry individuals, 7,283 South Asian ancestry individuals	12p11.21	12	31773443	NR	rs1259633-C	rs1259633	TF_binding_site_variant	8e-10	0.025	[0.017-0.033] unit increase
IGF-1 measurement	Genetics of 35 blood and urine biomarkers in the UK Biobank.	340,567 European ancestry individuals, 5,974 African ancestry individuals, 7,283 South Asian ancestry individuals	12p11.21	12	31910747	NR	rs75165201-T	rs75165201	intron_variant	2e-10	0.0398	[0.027-0.052] unit increase
IGF-1 measurement	Genetics of 35 blood and urine biomarkers in the UK Biobank.	340,567 European ancestry individuals, 5,974 African ancestry individuals, 7,283 South Asian ancestry individuals	12q13.3	12	57254861	NR	rs78607331-T	rs78607331	missense_variant	6e-10	0.0361	[0.025-0.047] unit decrease
IGF-1 measurement	Genetics of 35 blood and urine biomarkers in the UK Biobank.	340,567 European ancestry individuals, 5,974 African ancestry individuals, 7,283 South Asian ancestry individuals	12q23.1	12	97814199	NR	rs11109228-T	rs11109228	intergenic_variant	1e-10	0.0193	[0.013-0.025] unit increase
IGF-1 measurement	Genetics of 35 blood and urine biomarkers in the UK Biobank.	340,567 European ancestry individuals, 5,974 African ancestry individuals, 7,283 South Asian ancestry individuals	12q23.2	12	101959105	NR	rs4597120-T	rs4597120	intron_variant	5e-10	0.0239	[0.016-0.031] unit increase
IGF-1 measurement	Genetics of 35 blood and urine biomarkers in the UK Biobank.	340,567 European ancestry individuals, 5,974 African ancestry individuals, 7,283 South Asian ancestry individuals	12q23.2	12	102644378	NR	rs703588-C	rs703588	intergenic_variant	2e-10	0.0515	[0.036-0.067] unit increase
IGF-1 measurement	Genetics of 35 blood and urine biomarkers in the UK Biobank.	340,567 European ancestry individuals, 5,974 African ancestry individuals, 7,283 South Asian ancestry individuals	12q23.2	12	102677983	NR	rs10860900-C	rs10860900	intergenic_variant	3e-10	0.0176	[0.012-0.023] unit decrease
IGF-1 measurement	Genetics of 35 blood and urine biomarkers in the UK Biobank.	340,567 European ancestry individuals, 5,974 African ancestry individuals, 7,283 South Asian ancestry individuals	12q24.31	12	120979185	NR	rs2244608-G	rs2244608	intron_variant	1e-10	0.0165	[0.011-0.022] unit increase
IGF-1 measurement	Genetics of 35 blood and urine biomarkers in the UK Biobank.	340,567 European ancestry individuals, 5,974 African ancestry individuals, 7,283 South Asian ancestry individuals	12q14.2	12	63110157	NR	rs35575064-T	rs35575064	intergenic_variant	2e-12	0.0179	[0.013-0.023] unit increase
IGF-1 measurement	Genetics of 35 blood and urine biomarkers in the UK Biobank.	340,567 European ancestry individuals, 5,974 African ancestry individuals, 7,283 South Asian ancestry individuals	12q23.2	12	102470647	NR	rs1019731-A	rs1019731	intron_variant	5e-12	0.0239	[0.017-0.031] unit decrease
IGF-1 measurement	Genetics of 35 blood and urine biomarkers in the UK Biobank.	340,567 European ancestry individuals, 5,974 African ancestry individuals, 7,283 South Asian ancestry individuals	12q24.31	12	121203706	NR	rs1169721-G	rs1169721	intergenic_variant	2e-09	0.0174	[0.012-0.023] unit increase
IGF-1 measurement	Genetics of 35 blood and urine biomarkers in the UK Biobank.	340,567 European ancestry individuals, 5,974 African ancestry individuals, 7,283 South Asian ancestry individuals	12p11.21	12	31794017	NR	rs16918961-C	rs16918961	intergenic_variant	1e-14	0.0301	[0.022-0.038] unit decrease
IGF-1 measurement	Genetics of 35 blood and urine biomarkers in the UK Biobank.	340,567 European ancestry individuals, 5,974 African ancestry individuals, 7,283 South Asian ancestry individuals	12q24.11	12	111084196	NR	rs16941230-C	rs16941230	intron_variant	6e-14	0.0487	[0.036-0.061] unit increase
IGF-1 measurement	Genetics of 35 blood and urine biomarkers in the UK Biobank.	340,567 European ancestry individuals, 5,974 African ancestry individuals, 7,283 South Asian ancestry individuals	12p11.21	12	31950699	NR	rs11051696-T	rs11051696	intron_variant	4e-13	0.0223	[0.016-0.028] unit increase
IGF-1 measurement	Genetics of 35 blood and urine biomarkers in the UK Biobank.	340,567 European ancestry individuals, 5,974 African ancestry individuals, 7,283 South Asian ancestry individuals	12p11.21	12	31982507	NR	rs3759301-C	rs3759301	missense_variant	2e-13	0.0383	[0.028-0.048] unit increase
IGF-1 measurement	Genetics of 35 blood and urine biomarkers in the UK Biobank.	340,567 European ancestry individuals, 5,974 African ancestry individuals, 7,283 South Asian ancestry individuals	12q24.21	12	115749855	NR	rs2460488-A	rs2460488	regulatory_region_variant	3e-11	0.021	[0.015-0.027] unit decrease
IGF-1 measurement	Genetics of 35 blood and urine biomarkers in the UK Biobank.	340,567 European ancestry individuals, 5,974 African ancestry individuals, 7,283 South Asian ancestry individuals	12q24.21	12	115823606	NR	rs75938105-T	rs75938105	intron_variant	2e-11	0.0442	[0.031-0.057] unit increase
IGF-1 measurement	Genetics of 35 blood and urine biomarkers in the UK Biobank.	340,567 European ancestry individuals, 5,974 African ancestry individuals, 7,283 South Asian ancestry individuals	12q24.31	12	123363294	NR	rs28553365-T	rs28553365	intron_variant	6e-11	0.0452	[0.032-0.059] unit decrease
IGF-1 measurement	Genetics of 35 blood and urine biomarkers in the UK Biobank.	340,567 European ancestry individuals, 5,974 African ancestry individuals, 7,283 South Asian ancestry individuals	12p11.21	12	31465904	NR	rs73082491-G	rs73082491	intron_variant	2e-09	0.022	[0.015-0.029] unit decrease
IGF-1 measurement	Genetics of 35 blood and urine biomarkers in the UK Biobank.	340,567 European ancestry individuals, 5,974 African ancestry individuals, 7,283 South Asian ancestry individuals	12q13.3	12	57599707	NR	rs812315-A	rs812315	intron_variant	4e-09	0.0165	[0.011-0.022] unit increase
IGF-1 measurement	Genetics of 35 blood and urine biomarkers in the UK Biobank.	340,567 European ancestry individuals, 5,974 African ancestry individuals, 7,283 South Asian ancestry individuals	12q22	12	93760349	NR	rs1585-C	rs1585	intron_variant	2e-09	0.0145	[0.0098-0.0192] unit increase
IGF-1 measurement	Genetics of 35 blood and urine biomarkers in the UK Biobank.	340,567 European ancestry individuals, 5,974 African ancestry individuals, 7,283 South Asian ancestry individuals	12q23.2	12	102384258	NR	rs117692887-A	rs117692887	non_coding_transcript_exon_variant	1e-09	0.0569	[0.038-0.075] unit increase
IGF-1 measurement	Genetics of 35 blood and urine biomarkers in the UK Biobank.	340,567 European ancestry individuals, 5,974 African ancestry individuals, 7,283 South Asian ancestry individuals	12q24.31	12	120979061	NR	rs1800574-T	rs1800574	missense_variant	5e-94	0.1445	[0.13-0.16] unit increase
IGF-1 measurement	Genetics of 35 blood and urine biomarkers in the UK Biobank.	340,567 European ancestry individuals, 5,974 African ancestry individuals, 7,283 South Asian ancestry individuals	12q23.2	12	102062474	NR	rs118008365-G	rs118008365	regulatory_region_variant	2e-58	0.0795	[0.07-0.089] unit increase
IGF-1 measurement	Genetics of 35 blood and urine biomarkers in the UK Biobank.	340,567 European ancestry individuals, 5,974 African ancestry individuals, 7,283 South Asian ancestry individuals	12q23.2	12	102912801	NR	rs118092776-T	rs118092776	missense_variant	1e-09	0.2574	[0.17-0.34] unit increase
IGF-1 measurement	Genetics of 35 blood and urine biomarkers in the UK Biobank.	340,567 European ancestry individuals, 5,974 African ancestry individuals, 7,283 South Asian ancestry individuals	12q24.31	12	121163945	NR	rs113838402-T	rs113838402	intron_variant	6e-36	0.0936	[0.079-0.108] unit increase
IGF-1 measurement	Genetics of 35 blood and urine biomarkers in the UK Biobank.	340,567 European ancestry individuals, 5,974 African ancestry individuals, 7,283 South Asian ancestry individuals	12p11.21	12	31927889	NR	rs1797811-T	rs1797811	intron_variant	5e-22	0.0256	[0.021-0.031] unit increase
IGF-1 measurement	Genetics of 35 blood and urine biomarkers in the UK Biobank.	340,567 European ancestry individuals, 5,974 African ancestry individuals, 7,283 South Asian ancestry individuals	12q23.2	12	102568729	NR	rs1457596-A	rs1457596	regulatory_region_variant	6e-35	0.0483	[0.041-0.056] unit increase
IGF-1 measurement	Genetics of 35 blood and urine biomarkers in the UK Biobank.	340,567 European ancestry individuals, 5,974 African ancestry individuals, 7,283 South Asian ancestry individuals		12	121454148	NR	chr12:121454148-T	chr12:121454148		3e-33	0.0619	[0.052-0.072] unit increase
IGF-1 measurement	Genetics of 35 blood and urine biomarkers in the UK Biobank.	340,567 European ancestry individuals, 5,974 African ancestry individuals, 7,283 South Asian ancestry individuals	12q23.2	12	102552442	NR	rs78929770-A	rs78929770	intergenic_variant	1e-32	0.0506	[0.042-0.059] unit increase
IGF-1 measurement	Genetics of 35 blood and urine biomarkers in the UK Biobank.	340,567 European ancestry individuals, 5,974 African ancestry individuals, 7,283 South Asian ancestry individuals	12q23.2	12	102235727	NR	rs78502942-A	rs78502942	non_coding_transcript_exon_variant	6e-31	0.0705	[0.059-0.082] unit increase
IGF-1 measurement	Genetics of 35 blood and urine biomarkers in the UK Biobank.	340,567 European ancestry individuals, 5,974 African ancestry individuals, 7,283 South Asian ancestry individuals	12q23.2	12	102120855	NR	rs79579070-A	rs79579070	intron_variant	3e-27	0.0808	[0.066-0.095] unit decrease
IGF-1 measurement	Genetics of 35 blood and urine biomarkers in the UK Biobank.	340,567 European ancestry individuals, 5,974 African ancestry individuals, 7,283 South Asian ancestry individuals	12q24.31	12	120986195	NR	rs2245407-A	rs2245407	intron_variant	3e-27	0.0492	[0.04-0.058] unit increase
IGF-1 measurement	Genetics of 35 blood and urine biomarkers in the UK Biobank.	340,567 European ancestry individuals, 5,974 African ancestry individuals, 7,283 South Asian ancestry individuals	12p13.2	12	11753100	NR	rs7303518-G	rs7303518	intron_variant	8e-19	0.0214	[0.017-0.026] unit decrease
IGF-1 measurement	Genetics of 35 blood and urine biomarkers in the UK Biobank.	340,567 European ancestry individuals, 5,974 African ancestry individuals, 7,283 South Asian ancestry individuals	12q23.2	12	102322394	NR	rs78597439-T	rs78597439	non_coding_transcript_exon_variant	3e-15	0.068	[0.051-0.085] unit decrease
IGF-1 measurement	Genetics of 35 blood and urine biomarkers in the UK Biobank.	340,567 European ancestry individuals, 5,974 African ancestry individuals, 7,283 South Asian ancestry individuals	12p11.21	12	31955743	NR	rs74073660-G	rs74073660	intron_variant	4e-17	0.0343	[0.026-0.042] unit increase
IGF-1 measurement	Genetics of 35 blood and urine biomarkers in the UK Biobank.	340,567 European ancestry individuals, 5,974 African ancestry individuals, 7,283 South Asian ancestry individuals	12q24.21	12	114670331	NR	rs1061657-C	rs1061657	3_prime_UTR_variant	7e-17	0.0229	[0.018-0.028] unit increase
IGF-1 measurement	Genetics of 35 blood and urine biomarkers in the UK Biobank.	340,567 European ancestry individuals, 5,974 African ancestry individuals, 7,283 South Asian ancestry individuals	12q24.31	12	120965129	NR	rs7305618-T	rs7305618	intron_variant	4e-17	0.0237	[0.018-0.029] unit decrease
IGF-1 measurement	Genetics of 35 blood and urine biomarkers in the UK Biobank.	340,567 European ancestry individuals, 5,974 African ancestry individuals, 7,283 South Asian ancestry individuals	12p11.21	12	31781700	NR	rs61929404-A	rs61929404	intergenic_variant	6e-16	0.0475	[0.036-0.059] unit increase
IGF-1 measurement	Genetics of 35 blood and urine biomarkers in the UK Biobank.	340,567 European ancestry individuals, 5,974 African ancestry individuals, 7,283 South Asian ancestry individuals	12q23.2	12	102528093	NR	rs77991917-A	rs77991917	intergenic_variant	2e-16	0.0732	[0.056-0.091] unit decrease
IGF-1 measurement	Exome sequencing and analysis of 454,787 UK Biobank participants.	409,926 European ancestry individuals		12	102912801		chr12:102912801-T	chr12:102912801		3e-12	0.248	[0.178-0.317] unit increase
IGF-1 measurement	Genomewide meta-analysis identifies loci associated with IGF-I and IGFBP-3 levels with impact on age-related traits.	27,520 European ancestry individuals	12q23.2	12	102408461		rs978458-T	rs978458	intron_variant	2e-10
IGF-1 measurement	Genomewide meta-analysis identifies loci associated with IGF-I and IGFBP-3 levels with impact on age-related traits.	18,995 European ancestry individuals	12q23.2	12	102408461		rs978458-T	rs978458	intron_variant	3e-11
IGF-1 measurement	Genetics of 35 blood and urine biomarkers in the UK Biobank.	340,567 European ancestry individuals, 5,974 African ancestry individuals, 7,283 South Asian ancestry individuals	13q22.1	13	73510547	NR	rs61957204-A	rs61957204	intron_variant	4e-11	0.0295	[0.021-0.038] unit increase
IGF-1 measurement	Genetics of 35 blood and urine biomarkers in the UK Biobank.	340,567 European ancestry individuals, 5,974 African ancestry individuals, 7,283 South Asian ancestry individuals	13q14.11	13	42165927	NR	rs73187291-T	rs73187291	intron_variant	2e-09	0.0227	[0.015-0.03] unit decrease
IGF-1 measurement	Genetics of 35 blood and urine biomarkers in the UK Biobank.	340,567 European ancestry individuals, 5,974 African ancestry individuals, 7,283 South Asian ancestry individuals	13q14.12	13	44950491	NR	rs9526023-A	rs9526023	intron_variant	1e-09	0.0416	[0.028-0.055] unit increase
IGF-1 measurement	Genetics of 35 blood and urine biomarkers in the UK Biobank.	340,567 European ancestry individuals, 5,974 African ancestry individuals, 7,283 South Asian ancestry individuals	13q34	13	109721322	NR	rs553586720-TAA	rs553586720	intron_variant	1e-09	0.0149	[0.01-0.0198] unit increase
IGF-1 measurement	Genetics of 35 blood and urine biomarkers in the UK Biobank.	340,567 European ancestry individuals, 5,974 African ancestry individuals, 7,283 South Asian ancestry individuals	13q34	13	113842344	NR	rs9577924-G	rs9577924	non_coding_transcript_exon_variant	8e-13	0.0193	[0.014-0.025] unit increase
IGF-1 measurement	Genetics of 35 blood and urine biomarkers in the UK Biobank.	340,567 European ancestry individuals, 5,974 African ancestry individuals, 7,283 South Asian ancestry individuals	13q14.11	13	40153047	NR	rs7983475-T	rs7983475	intron_variant	3e-26	0.0346	[0.028-0.041] unit increase
IGF-1 measurement	Genetics of 35 blood and urine biomarkers in the UK Biobank.	340,567 European ancestry individuals, 5,974 African ancestry individuals, 7,283 South Asian ancestry individuals	13q14.11	13	40244516	NR	rs12870045-C	rs12870045	intron_variant	4e-18	0.0239	[0.018-0.029] unit increase
IGF-1 measurement	Whole-exome imputation within UK Biobank powers rare coding variant association and fine-mapping analyses.	435,516 European ancestry individuals	14q23.2	14	64210033		rs36215895-?	rs36215895	missense_variant	1e-13	0.0737487	[0.053-0.094] unit decrease
IGF-1 measurement	Genetics of 35 blood and urine biomarkers in the UK Biobank.	340,567 European ancestry individuals, 5,974 African ancestry individuals, 7,283 South Asian ancestry individuals	14q32.12	14	92326862	NR	rs77004437-T	rs77004437	intron_variant	3e-10	0.0266	[0.018-0.035] unit increase
IGF-1 measurement	Genetics of 35 blood and urine biomarkers in the UK Biobank.	340,567 European ancestry individuals, 5,974 African ancestry individuals, 7,283 South Asian ancestry individuals	14q32.13	14	94378610	NR	rs28929474-T	rs28929474	missense_variant	1e-12	0.0613	[0.044-0.078] unit decrease
IGF-1 measurement	Genetics of 35 blood and urine biomarkers in the UK Biobank.	340,567 European ancestry individuals, 5,974 African ancestry individuals, 7,283 South Asian ancestry individuals	14q23.2	14	64210033	NR	rs36215895-T	rs36215895	missense_variant	6e-11	0.0821	[0.057-0.107] unit decrease
IGF-1 measurement	Genetics of 35 blood and urine biomarkers in the UK Biobank.	340,567 European ancestry individuals, 5,974 African ancestry individuals, 7,283 South Asian ancestry individuals	14q24.3	14	73783107	NR	rs11626364-C	rs11626364	intron_variant	1e-14	0.0256	[0.019-0.032] unit decrease
IGF-1 measurement	Genetics of 35 blood and urine biomarkers in the UK Biobank.	340,567 European ancestry individuals, 5,974 African ancestry individuals, 7,283 South Asian ancestry individuals	14q32.2	14	100741589	NR	rs7142156-G	rs7142156	intergenic_variant	3e-16	0.0214	[0.016-0.026] unit decrease
IGF-1 measurement	Whole-exome imputation within UK Biobank powers rare coding variant association and fine-mapping analyses.	435,516 European ancestry individuals	15q22.2	15	62067923		rs199710631-?	rs199710631	missense_variant	3e-10	0.187236	[0.13-0.25] unit decrease
IGF-1 measurement	Whole-exome imputation within UK Biobank powers rare coding variant association and fine-mapping analyses.	435,516 European ancestry individuals	15q22.2	15	62067975		rs761653091-?	rs761653091	missense_variant	1e-29	0.194383	[0.16-0.23] unit decrease
IGF-1 measurement	Genetics of 35 blood and urine biomarkers in the UK Biobank.	340,567 European ancestry individuals, 5,974 African ancestry individuals, 7,283 South Asian ancestry individuals	15q22.2	15	62127683	NR	rs11635791-A	rs11635791	intergenic_variant	2e-10	0.018	[0.013-0.023] unit increase
IGF-1 measurement	Genetics of 35 blood and urine biomarkers in the UK Biobank.	340,567 European ancestry individuals, 5,974 African ancestry individuals, 7,283 South Asian ancestry individuals	15q22.33	15	67150258	NR	rs17293632-T	rs17293632	intron_variant	1e-12	0.02	[0.015-0.025] unit decrease
IGF-1 measurement	Genetics of 35 blood and urine biomarkers in the UK Biobank.	340,567 European ancestry individuals, 5,974 African ancestry individuals, 7,283 South Asian ancestry individuals	15q23	15	68315086	NR	rs7181198-T	rs7181198	intron_variant	2e-11	0.0295	[0.021-0.038] unit decrease
IGF-1 measurement	Genetics of 35 blood and urine biomarkers in the UK Biobank.	340,567 European ancestry individuals, 5,974 African ancestry individuals, 7,283 South Asian ancestry individuals	15q15.2	15	42689892	NR	rs202077402-G	rs202077402	missense_variant	2e-09	0.1227	[0.083-0.162] unit decrease
IGF-1 measurement	Genetics of 35 blood and urine biomarkers in the UK Biobank.	340,567 European ancestry individuals, 5,974 African ancestry individuals, 7,283 South Asian ancestry individuals	15q22.2	15	61998882	NR	rs112732813-C	rs112732813	intron_variant	2e-09	0.0393	[0.027-0.052] unit decrease
IGF-1 measurement	Genetics of 35 blood and urine biomarkers in the UK Biobank.	340,567 European ancestry individuals, 5,974 African ancestry individuals, 7,283 South Asian ancestry individuals	15q24.1	15	74317037	NR	rs2930313-G	rs2930313	intron_variant	5e-09	0.0257	[0.017-0.034] unit increase
IGF-1 measurement	Genetics of 35 blood and urine biomarkers in the UK Biobank.	340,567 European ancestry individuals, 5,974 African ancestry individuals, 7,283 South Asian ancestry individuals	15q26.1	15	88568691	NR	rs6496499-G	rs6496499	regulatory_region_variant	1e-09	0.0149	[0.01-0.0198] unit increase
IGF-1 measurement	Genetics of 35 blood and urine biomarkers in the UK Biobank.	340,567 European ancestry individuals, 5,974 African ancestry individuals, 7,283 South Asian ancestry individuals	15q26.1	15	89340289	NR	rs1006660-C	rs1006660	intergenic_variant	2e-09	0.0147	[0.01-0.0194] unit increase
IGF-1 measurement	Genetics of 35 blood and urine biomarkers in the UK Biobank.	340,567 European ancestry individuals, 5,974 African ancestry individuals, 7,283 South Asian ancestry individuals	15q23	15	68137498	NR	rs78049372-T	rs78049372	intron_variant	1e-14	0.0434	[0.032-0.054] unit decrease
IGF-1 measurement	Genetics of 35 blood and urine biomarkers in the UK Biobank.	340,567 European ancestry individuals, 5,974 African ancestry individuals, 7,283 South Asian ancestry individuals	15q26.2	15	95285476	NR	rs12912439-T	rs12912439	intron_variant	1e-14	0.0201	[0.015-0.025] unit increase
IGF-1 measurement	Genetics of 35 blood and urine biomarkers in the UK Biobank.	340,567 European ancestry individuals, 5,974 African ancestry individuals, 7,283 South Asian ancestry individuals	15q15.3	15	43528519	NR	rs55707100-T	rs55707100	missense_variant	5e-83	0.1494	[0.13-0.16] unit decrease
IGF-1 measurement	Genetics of 35 blood and urine biomarkers in the UK Biobank.	340,567 European ancestry individuals, 5,974 African ancestry individuals, 7,283 South Asian ancestry individuals	15q21.1	15	44550012	NR	rs151291132-G	rs151291132	intron_variant	1e-53	0.123	[0.11-0.14] unit decrease
IGF-1 measurement	Genetics of 35 blood and urine biomarkers in the UK Biobank.	340,567 European ancestry individuals, 5,974 African ancestry individuals, 7,283 South Asian ancestry individuals	15q15.1	15	42391589	NR	rs2412710-A	rs2412710	intron_variant	1e-27	0.0957	[0.078-0.113] unit decrease
IGF-1 measurement	Genetics of 35 blood and urine biomarkers in the UK Biobank.	340,567 European ancestry individuals, 5,974 African ancestry individuals, 7,283 South Asian ancestry individuals	15q22.2	15	62090956	NR	rs4502156-C	rs4502156	intergenic_variant	3e-34	0.0294	[0.025-0.034] unit decrease
IGF-1 measurement	Genetics of 35 blood and urine biomarkers in the UK Biobank.	340,567 European ancestry individuals, 5,974 African ancestry individuals, 7,283 South Asian ancestry individuals	15q15.3	15	43868384	NR	rs11856795-T	rs11856795	3_prime_UTR_variant	2e-15	0.0323	[0.024-0.04] unit decrease
IGF-1 measurement	Exome sequencing and analysis of 454,787 UK Biobank participants.	409,926 European ancestry individuals		15	62067975		chr15:62067975-C	chr15:62067975		9e-28	0.195	[-0.23--0.16] unit decrease
IGF-1 measurement	Whole-exome imputation within UK Biobank powers rare coding variant association and fine-mapping analyses.	435,516 European ancestry individuals	16p13.3	16	1790635		rs776312123-?	rs776312123	missense_variant	4e-12	0.926887	[0.67-1.19] unit decrease
IGF-1 measurement	Whole-exome imputation within UK Biobank powers rare coding variant association and fine-mapping analyses.	435,516 European ancestry individuals	16p13.3	16	1791324		rs773502836-?	rs773502836	missense_variant	4e-33	0.714687	[0.6-0.83] unit decrease
IGF-1 measurement	Whole-exome imputation within UK Biobank powers rare coding variant association and fine-mapping analyses.	435,516 European ancestry individuals	16p13.3	16	1791520		rs1172812314-?	rs1172812314	missense_variant	1e-08	0.841303	[0.55-1.13] unit decrease
IGF-1 measurement	Whole-exome imputation within UK Biobank powers rare coding variant association and fine-mapping analyses.	435,516 European ancestry individuals	16p13.3	16	1791904		rs781481672-?	rs781481672	missense_variant	2e-17	1.03767	[0.79-1.28] unit decrease
IGF-1 measurement	Whole-exome imputation within UK Biobank powers rare coding variant association and fine-mapping analyses.	435,516 European ancestry individuals	16p13.3	16	1792068		rs571481044-?	rs571481044	missense_variant	7e-09	0.749927	[0.5-1] unit decrease
IGF-1 measurement	Whole-exome imputation within UK Biobank powers rare coding variant association and fine-mapping analyses.	435,516 European ancestry individuals	16p13.3	16	1790710		rs143070371-?	rs143070371	missense_variant	2e-24	0.214646	[0.17-0.26] unit decrease
IGF-1 measurement	Whole-exome imputation within UK Biobank powers rare coding variant association and fine-mapping analyses.	435,516 European ancestry individuals	16p13.3	16	1790740		rs200313587-?	rs200313587	missense_variant	4e-12	0.780414	[0.56-1.01] unit decrease
IGF-1 measurement	Whole-exome imputation within UK Biobank powers rare coding variant association and fine-mapping analyses.	435,516 European ancestry individuals	16p13.3	16	1790935		rs1055208203-?	rs1055208203	frameshift_variant	5e-09	1.0102	[0.66-1.36] unit decrease
IGF-1 measurement	Whole-exome imputation within UK Biobank powers rare coding variant association and fine-mapping analyses.	435,516 European ancestry individuals	16p13.3	16	1791531		rs372343863-?	rs372343863	missense_variant	4e-09	0.765273	[0.51-1.02] unit decrease
IGF-1 measurement	Whole-exome imputation within UK Biobank powers rare coding variant association and fine-mapping analyses.	435,516 European ancestry individuals	16p13.3	16	1791688		rs774634302-?	rs774634302	missense_variant	1e-11	0.667656	[0.48-0.86] unit decrease
IGF-1 measurement	Whole-exome imputation within UK Biobank powers rare coding variant association and fine-mapping analyses.	435,516 European ancestry individuals	16p13.3	16	1792108		rs745487269-?	rs745487269	missense_variant	4e-18	0.884399	[0.68-1.09] unit decrease
IGF-1 measurement	Whole-exome imputation within UK Biobank powers rare coding variant association and fine-mapping analyses.	435,516 European ancestry individuals		16	1842146		chr16:1842146-?	chr16:1842146		2e-17	0.883722	[0.68-1.09] unit decrease
IGF-1 measurement	Whole-exome imputation within UK Biobank powers rare coding variant association and fine-mapping analyses.	435,516 European ancestry individuals	16p13.3	16	1079586		rs121917877-?	rs121917877	missense_variant	3e-23	0.29136	[0.23-0.35] unit increase
IGF-1 measurement	Genetics of 35 blood and urine biomarkers in the UK Biobank.	340,567 European ancestry individuals, 5,974 African ancestry individuals, 7,283 South Asian ancestry individuals	16p13.3	16	1535891	NR	rs117903220-C	rs117903220	intron_variant	1e-10	0.0631	[0.044-0.082] unit decrease
IGF-1 measurement	Genetics of 35 blood and urine biomarkers in the UK Biobank.	340,567 European ancestry individuals, 5,974 African ancestry individuals, 7,283 South Asian ancestry individuals	16p12.1	16	27315893	NR	rs8060025-G	rs8060025	intron_variant	1e-10	0.0158	[0.011-0.021] unit decrease
IGF-1 measurement	Genetics of 35 blood and urine biomarkers in the UK Biobank.	340,567 European ancestry individuals, 5,974 African ancestry individuals, 7,283 South Asian ancestry individuals	16p11.2	16	30693572	NR	rs78382251-A	rs78382251	regulatory_region_variant	2e-10	0.0233	[0.016-0.031] unit decrease
IGF-1 measurement	Genetics of 35 blood and urine biomarkers in the UK Biobank.	340,567 European ancestry individuals, 5,974 African ancestry individuals, 7,283 South Asian ancestry individuals	16q12.1	16	51136115	NR	rs116971887-T	rs116971887	3_prime_UTR_variant	8e-10	0.036	[0.024-0.048] unit decrease
IGF-1 measurement	Genetics of 35 blood and urine biomarkers in the UK Biobank.	340,567 European ancestry individuals, 5,974 African ancestry individuals, 7,283 South Asian ancestry individuals	16p13.3	16	1065044	NR	rs1561024-C	rs1561024	5_prime_UTR_variant	2e-10	0.0485	[0.034-0.063] unit increase
IGF-1 measurement	Genetics of 35 blood and urine biomarkers in the UK Biobank.	340,567 European ancestry individuals, 5,974 African ancestry individuals, 7,283 South Asian ancestry individuals	16p13.3	16	1667794	NR	rs117631661-T	rs117631661	intron_variant	2e-12	0.0708	[0.051-0.091] unit increase
IGF-1 measurement	Genetics of 35 blood and urine biomarkers in the UK Biobank.	340,567 European ancestry individuals, 5,974 African ancestry individuals, 7,283 South Asian ancestry individuals	16p13.3	16	1778029	NR	rs35816944-A	rs35816944	stop_gained	3e-12	0.1043	[0.075-0.134] unit decrease
IGF-1 measurement	Genetics of 35 blood and urine biomarkers in the UK Biobank.	340,567 European ancestry individuals, 5,974 African ancestry individuals, 7,283 South Asian ancestry individuals	16p11.2	16	31147326	NR	rs28385574-T	rs28385574	intron_variant	2e-11	0.0259	[0.018-0.034] unit increase
IGF-1 measurement	Genetics of 35 blood and urine biomarkers in the UK Biobank.	340,567 European ancestry individuals, 5,974 African ancestry individuals, 7,283 South Asian ancestry individuals	16q23.2	16	81516511	NR	rs79950365-G	rs79950365	intron_variant	8e-11	0.0301	[0.021-0.039] unit decrease
IGF-1 measurement	Genetics of 35 blood and urine biomarkers in the UK Biobank.	340,567 European ancestry individuals, 5,974 African ancestry individuals, 7,283 South Asian ancestry individuals	16q23.3	16	81605269	NR	rs76135523-T	rs76135523	intron_variant	5e-11	0.04	[0.028-0.052] unit decrease
IGF-1 measurement	Genetics of 35 blood and urine biomarkers in the UK Biobank.	340,567 European ancestry individuals, 5,974 African ancestry individuals, 7,283 South Asian ancestry individuals	16p13.3	16	1668109	NR	rs61746451-T	rs61746451	missense_variant	3e-09	0.0726	[0.048-0.097] unit decrease
IGF-1 measurement	Genetics of 35 blood and urine biomarkers in the UK Biobank.	340,567 European ancestry individuals, 5,974 African ancestry individuals, 7,283 South Asian ancestry individuals	16p12.1	16	28326722	NR	rs2726032-C	rs2726032	regulatory_region_variant	3e-09	0.0143	[0.0096-0.019] unit increase
IGF-1 measurement	Genetics of 35 blood and urine biomarkers in the UK Biobank.	340,567 European ancestry individuals, 5,974 African ancestry individuals, 7,283 South Asian ancestry individuals	16p11.2	16	31138434	NR	rs112766425-G	rs112766425	intergenic_variant	2e-09	0.0313	[0.021-0.041] unit decrease
IGF-1 measurement	Genetics of 35 blood and urine biomarkers in the UK Biobank.	340,567 European ancestry individuals, 5,974 African ancestry individuals, 7,283 South Asian ancestry individuals	16q23.3	16	83958497	NR	rs2665301-A	rs2665301	intron_variant	2e-09	0.0166	[0.011-0.022] unit decrease
IGF-1 measurement	Genetics of 35 blood and urine biomarkers in the UK Biobank.	340,567 European ancestry individuals, 5,974 African ancestry individuals, 7,283 South Asian ancestry individuals	16p13.3	16	1792453	NR	rs34680334-A	rs34680334	missense_variant	4e-14	0.1479	[0.11-0.19] unit decrease
IGF-1 measurement	Genetics of 35 blood and urine biomarkers in the UK Biobank.	340,567 European ancestry individuals, 5,974 African ancestry individuals, 7,283 South Asian ancestry individuals	16p13.3	16	1079586	NR	rs121917877-T	rs121917877	missense_variant	1e-13	0.343	[0.25-0.43] unit increase
IGF-1 measurement	Genetics of 35 blood and urine biomarkers in the UK Biobank.	340,567 European ancestry individuals, 5,974 African ancestry individuals, 7,283 South Asian ancestry individuals	16q23.2	16	81523304	NR	rs9806885-G	rs9806885	intron_variant	2e-13	0.0275	[0.02-0.035] unit decrease
IGF-1 measurement	Genetics of 35 blood and urine biomarkers in the UK Biobank.	340,567 European ancestry individuals, 5,974 African ancestry individuals, 7,283 South Asian ancestry individuals	16q23.3	16	83942959	NR	rs2011807-T	rs2011807	intron_variant	3e-13	0.0213	[0.016-0.027] unit decrease
IGF-1 measurement	Genetics of 35 blood and urine biomarkers in the UK Biobank.	340,567 European ancestry individuals, 5,974 African ancestry individuals, 7,283 South Asian ancestry individuals	16p13.3	16	1066703	NR	rs118125269-T	rs118125269	non_coding_transcript_exon_variant	1e-76	0.1085	[0.097-0.12] unit decrease
IGF-1 measurement	Genetics of 35 blood and urine biomarkers in the UK Biobank.	340,567 European ancestry individuals, 5,974 African ancestry individuals, 7,283 South Asian ancestry individuals	16p13.3	16	1783507	NR	rs72761177-A	rs72761177	splice_donor_variant	2e-74	0.0749	[0.067-0.083] unit increase
IGF-1 measurement	Genetics of 35 blood and urine biomarkers in the UK Biobank.	340,567 European ancestry individuals, 5,974 African ancestry individuals, 7,283 South Asian ancestry individuals	16p13.3	16	1081695	NR	rs197056-G	rs197056	intergenic_variant	1e-39	0.0324	[0.028-0.037] unit decrease
IGF-1 measurement	Genetics of 35 blood and urine biomarkers in the UK Biobank.	340,567 European ancestry individuals, 5,974 African ancestry individuals, 7,283 South Asian ancestry individuals	16p13.3	16	1764439	NR	rs2294619-G	rs2294619	missense_variant	9e-36	0.038	[0.032-0.044] unit decrease
IGF-1 measurement	Genetics of 35 blood and urine biomarkers in the UK Biobank.	340,567 European ancestry individuals, 5,974 African ancestry individuals, 7,283 South Asian ancestry individuals	16p13.3	16	1827697	NR	rs3743852-G	rs3743852	synonymous_variant	7e-25	0.0355	[0.029-0.042] unit decrease
IGF-1 measurement	Genetics of 35 blood and urine biomarkers in the UK Biobank.	340,567 European ancestry individuals, 5,974 African ancestry individuals, 7,283 South Asian ancestry individuals	16p13.3	16	1911865	NR	rs61742747-A	rs61742747	missense_variant	1e-24	0.0717	[0.058-0.085] unit decrease
IGF-1 measurement	Genetics of 35 blood and urine biomarkers in the UK Biobank.	340,567 European ancestry individuals, 5,974 African ancestry individuals, 7,283 South Asian ancestry individuals	16p13.3	16	1753892	NR	rs117959643-A	rs117959643	intron_variant	9e-23	0.0795	[0.064-0.095] unit increase
IGF-1 measurement	Genetics of 35 blood and urine biomarkers in the UK Biobank.	340,567 European ancestry individuals, 5,974 African ancestry individuals, 7,283 South Asian ancestry individuals	16p13.3	16	1924430	NR	rs118002512-G	rs118002512	regulatory_region_variant	1e-36	0.0777	[0.066-0.09] unit increase
IGF-1 measurement	Genetics of 35 blood and urine biomarkers in the UK Biobank.	340,567 European ancestry individuals, 5,974 African ancestry individuals, 7,283 South Asian ancestry individuals	16p13.3	16	5874290	NR	rs1369924-C	rs1369924	intron_variant	3e-21	0.0294	[0.023-0.035] unit decrease
IGF-1 measurement	Genetics of 35 blood and urine biomarkers in the UK Biobank.	340,567 European ancestry individuals, 5,974 African ancestry individuals, 7,283 South Asian ancestry individuals	16p13.3	16	1840372	NR	rs62038423-C	rs62038423	intron_variant	7e-19	0.0291	[0.023-0.036] unit decrease
IGF-1 measurement	Genetics of 35 blood and urine biomarkers in the UK Biobank.	340,567 European ancestry individuals, 5,974 African ancestry individuals, 7,283 South Asian ancestry individuals	16p11.2	16	31154707	NR	rs12102776-C	rs12102776	intergenic_variant	4e-18	0.0225	[0.017-0.028] unit increase
IGF-1 measurement	Genetics of 35 blood and urine biomarkers in the UK Biobank.	340,567 European ancestry individuals, 5,974 African ancestry individuals, 7,283 South Asian ancestry individuals	16p13.3	16	871179	NR	rs143076454-A	rs143076454	missense_variant	2e-15	0.0712	[0.054-0.089] unit decrease
IGF-1 measurement	Genetics of 35 blood and urine biomarkers in the UK Biobank.	340,567 European ancestry individuals, 5,974 African ancestry individuals, 7,283 South Asian ancestry individuals	16p13.3	16	1519404	NR	rs2667666-C	rs2667666	intron_variant	6e-15	0.0343	[0.026-0.043] unit increase
IGF-1 measurement	Genetics of 35 blood and urine biomarkers in the UK Biobank.	340,567 European ancestry individuals, 5,974 African ancestry individuals, 7,283 South Asian ancestry individuals	16p11.2	16	31259742	NR	rs7193943-A	rs7193943	intergenic_variant	2e-15	0.0203	[0.015-0.025] unit increase
IGF-1 measurement	Genetics of 35 blood and urine biomarkers in the UK Biobank.	340,567 European ancestry individuals, 5,974 African ancestry individuals, 7,283 South Asian ancestry individuals	16p13.3	16	1947384	NR	rs79075024-G	rs79075024	splice_region_variant	8e-16	0.0604	[0.046-0.075] unit increase
IGF-1 measurement	Genetics of 35 blood and urine biomarkers in the UK Biobank.	340,567 European ancestry individuals, 5,974 African ancestry individuals, 7,283 South Asian ancestry individuals	16q23.3	16	81712288	NR	rs8061297-A	rs8061297	TF_binding_site_variant	5e-16	0.0202	[0.015-0.025] unit increase
IGF-1 measurement	Exome sequencing and analysis of 454,787 UK Biobank participants.	409,926 European ancestry individuals		16	1791324		chr16:1791324-A	chr16:1791324		1e-26	0.642	[-0.76--0.525] unit decrease
IGF-1 measurement	Exome sequencing and analysis of 454,787 UK Biobank participants.	409,926 European ancestry individuals		16	1079586		chr16:1079586-T	chr16:1079586		2e-16	0.303	[0.23-0.375] unit increase
IGF-1 measurement	Genomewide meta-analysis identifies loci associated with IGF-I and IGFBP-3 levels with impact on age-related traits.	18,995 European ancestry individuals	16p13.3	16	1788835		rs1065656-C	rs1065656	3_prime_UTR_variant	2e-21
IGF-1 measurement	Genetics of 35 blood and urine biomarkers in the UK Biobank.	340,567 European ancestry individuals, 5,974 African ancestry individuals, 7,283 South Asian ancestry individuals	17q23.1	17	59723027	NR	rs11869269-A	rs11869269	intron_variant	1e-10	0.021	[0.015-0.027] unit decrease
IGF-1 measurement	Genetics of 35 blood and urine biomarkers in the UK Biobank.	340,567 European ancestry individuals, 5,974 African ancestry individuals, 7,283 South Asian ancestry individuals	17q23.3	17	63816716	NR	rs17638873-C	rs17638873	non_coding_transcript_exon_variant	6e-10	0.0214	[0.015-0.028] unit increase
IGF-1 measurement	Genetics of 35 blood and urine biomarkers in the UK Biobank.	340,567 European ancestry individuals, 5,974 African ancestry individuals, 7,283 South Asian ancestry individuals		17	44351387	NR	chr17:44351387-A	chr17:44351387		2e-09	0.0186	[0.013-0.025] unit increase
IGF-1 measurement	Genetics of 35 blood and urine biomarkers in the UK Biobank.	340,567 European ancestry individuals, 5,974 African ancestry individuals, 7,283 South Asian ancestry individuals	17p13.1	17	7587859	NR	rs4227-T	rs4227	3_prime_UTR_variant	3e-09	0.0158	[0.011-0.021] unit decrease
IGF-1 measurement	Genetics of 35 blood and urine biomarkers in the UK Biobank.	340,567 European ancestry individuals, 5,974 African ancestry individuals, 7,283 South Asian ancestry individuals	17p11.2	17	19902911	NR	rs34384260-CT	rs34384260	intergenic_variant	4e-09	0.0159	[0.011-0.021] unit decrease
IGF-1 measurement	Genetics of 35 blood and urine biomarkers in the UK Biobank.	340,567 European ancestry individuals, 5,974 African ancestry individuals, 7,283 South Asian ancestry individuals	17q25.3	17	81072574	NR	rs12051698-G	rs12051698	intron_variant	9e-12	0.0172	[0.012-0.022] unit decrease
IGF-1 measurement	Genetics of 35 blood and urine biomarkers in the UK Biobank.	340,567 European ancestry individuals, 5,974 African ancestry individuals, 7,283 South Asian ancestry individuals	17q22	17	55271811	NR	rs11650482-A	rs11650482	non_coding_transcript_exon_variant	2e-11	0.0217	[0.015-0.028] unit increase
IGF-1 measurement	Genetics of 35 blood and urine biomarkers in the UK Biobank.	340,567 European ancestry individuals, 5,974 African ancestry individuals, 7,283 South Asian ancestry individuals	17p13.1	17	7559652	NR	rs3803800-G	rs3803800	missense_variant	1e-09	0.0177	[0.012-0.023] unit increase
IGF-1 measurement	Genetics of 35 blood and urine biomarkers in the UK Biobank.	340,567 European ancestry individuals, 5,974 African ancestry individuals, 7,283 South Asian ancestry individuals	17q21.1	17	40038043	NR	rs34003767-G	rs34003767	intron_variant	2e-13	0.0182	[0.013-0.023] unit increase
IGF-1 measurement	Genetics of 35 blood and urine biomarkers in the UK Biobank.	340,567 European ancestry individuals, 5,974 African ancestry individuals, 7,283 South Asian ancestry individuals	17q23.3	17	63917810	NR	rs5388-T	rs5388	missense_variant	2e-114	0.2765	[0.25-0.3] unit increase
IGF-1 measurement	Genetics of 35 blood and urine biomarkers in the UK Biobank.	340,567 European ancestry individuals, 5,974 African ancestry individuals, 7,283 South Asian ancestry individuals	17q23.3	17	63831196	NR	rs13030-T	rs13030	synonymous_variant	7e-38	0.0326	[0.028-0.038] unit decrease
IGF-1 measurement	Genetics of 35 blood and urine biomarkers in the UK Biobank.	340,567 European ancestry individuals, 5,974 African ancestry individuals, 7,283 South Asian ancestry individuals		17	62019103	NR	chr17:62019103-T	chr17:62019103		4e-21	0.0289	[0.023-0.035] unit increase
IGF-1 measurement	Genetics of 35 blood and urine biomarkers in the UK Biobank.	340,567 European ancestry individuals, 5,974 African ancestry individuals, 7,283 South Asian ancestry individuals	17q24.2	17	66214462	NR	rs1801689-C	rs1801689	missense_variant	2e-34	0.0863	[0.073-0.1] unit increase
IGF-1 measurement	Genetics of 35 blood and urine biomarkers in the UK Biobank.	340,567 European ancestry individuals, 5,974 African ancestry individuals, 7,283 South Asian ancestry individuals	17q23.3	17	63766331	NR	rs62077506-C	rs62077506	intron_variant	3e-21	0.0481	[0.038-0.058] unit increase
IGF-1 measurement	Genetics of 35 blood and urine biomarkers in the UK Biobank.	340,567 European ancestry individuals, 5,974 African ancestry individuals, 7,283 South Asian ancestry individuals	17q21.2	17	40388372	NR	rs2715555-A	rs2715555	intergenic_variant	8e-15	0.0268	[0.02-0.033] unit decrease
IGF-1 measurement	Genetics of 35 blood and urine biomarkers in the UK Biobank.	340,567 European ancestry individuals, 5,974 African ancestry individuals, 7,283 South Asian ancestry individuals	17q24.2	17	66365806	NR	rs117524772-A	rs117524772	intron_variant	1e-17	0.0646	[0.05-0.079] unit increase
IGF-1 measurement	Genetics of 35 blood and urine biomarkers in the UK Biobank.	340,567 European ancestry individuals, 5,974 African ancestry individuals, 7,283 South Asian ancestry individuals	18q21.31	18	58428146	NR	rs4940691-G	rs4940691	intergenic_variant	4e-09	0.0175	[0.012-0.023] unit increase
IGF-1 measurement	Genetics of 35 blood and urine biomarkers in the UK Biobank.	340,567 European ancestry individuals, 5,974 African ancestry individuals, 7,283 South Asian ancestry individuals	18q21.32	18	59387703	NR	rs75679154-G	rs75679154	intergenic_variant	3e-12	0.0461	[0.033-0.059] unit decrease
IGF-1 measurement	Genetics of 35 blood and urine biomarkers in the UK Biobank.	340,567 European ancestry individuals, 5,974 African ancestry individuals, 7,283 South Asian ancestry individuals	18q21.33	18	63178651	NR	rs12454712-C	rs12454712	intron_variant	4e-14	0.0187	[0.014-0.024] unit decrease
IGF-1 measurement	Whole-exome imputation within UK Biobank powers rare coding variant association and fine-mapping analyses.	435,516 European ancestry individuals	19q13.33	19	49465749		rs150414818-?	rs150414818	missense_variant	3e-10	0.2021	[0.13-0.27] unit increase
IGF-1 measurement	Genetics of 35 blood and urine biomarkers in the UK Biobank.	340,567 European ancestry individuals, 5,974 African ancestry individuals, 7,283 South Asian ancestry individuals	19p13.2	19	10227675	NR	rs7246367-T	rs7246367	intron_variant	2e-10	0.0371	[0.026-0.049] unit increase
IGF-1 measurement	Genetics of 35 blood and urine biomarkers in the UK Biobank.	340,567 European ancestry individuals, 5,974 African ancestry individuals, 7,283 South Asian ancestry individuals	19p13.2	19	10771318	NR	rs62131786-G	rs62131786	intron_variant	1e-10	0.0374	[0.026-0.049] unit increase
IGF-1 measurement	Genetics of 35 blood and urine biomarkers in the UK Biobank.	340,567 European ancestry individuals, 5,974 African ancestry individuals, 7,283 South Asian ancestry individuals	19q13.33	19	48750004	NR	rs4021-G	rs4021	3_prime_UTR_variant	2e-10	0.0169	[0.012-0.022] unit increase
IGF-1 measurement	Genetics of 35 blood and urine biomarkers in the UK Biobank.	340,567 European ancestry individuals, 5,974 African ancestry individuals, 7,283 South Asian ancestry individuals	19q13.42	19	53333857	NR	rs7256521-A	rs7256521	intron_variant	4e-10	0.015	[0.01-0.02] unit decrease
IGF-1 measurement	Genetics of 35 blood and urine biomarkers in the UK Biobank.	340,567 European ancestry individuals, 5,974 African ancestry individuals, 7,283 South Asian ancestry individuals	19p13.3	19	4902938	NR	rs2602717-T	rs2602717	regulatory_region_variant	1e-09	0.0177	[0.012-0.023] unit decrease
IGF-1 measurement	Genetics of 35 blood and urine biomarkers in the UK Biobank.	340,567 European ancestry individuals, 5,974 African ancestry individuals, 7,283 South Asian ancestry individuals	19p13.2	19	10445368	NR	rs78854124-A	rs78854124	intron_variant	2e-09	0.0253	[0.017-0.034] unit increase
IGF-1 measurement	Genetics of 35 blood and urine biomarkers in the UK Biobank.	340,567 European ancestry individuals, 5,974 African ancestry individuals, 7,283 South Asian ancestry individuals	19p13.2	19	11223619	NR	rs4804155-G	rs4804155	intron_variant	4e-09	0.023	[0.015-0.031] unit increase
IGF-1 measurement	Genetics of 35 blood and urine biomarkers in the UK Biobank.	340,567 European ancestry individuals, 5,974 African ancestry individuals, 7,283 South Asian ancestry individuals	19q13.2	19	38656870	NR	rs75403087-A	rs75403087	intron_variant	5e-09	0.0242	[0.016-0.032] unit decrease
IGF-1 measurement	Genetics of 35 blood and urine biomarkers in the UK Biobank.	340,567 European ancestry individuals, 5,974 African ancestry individuals, 7,283 South Asian ancestry individuals	19p13.3	19	5071449	NR	rs28478353-A	rs28478353	intron_variant	2e-11	0.0315	[0.022-0.041] unit increase
IGF-1 measurement	Genetics of 35 blood and urine biomarkers in the UK Biobank.	340,567 European ancestry individuals, 5,974 African ancestry individuals, 7,283 South Asian ancestry individuals	19p13.2	19	10805249	NR	rs3826804-G	rs3826804	non_coding_transcript_exon_variant	1e-11	0.0175	[0.012-0.023] unit decrease
IGF-1 measurement	Genetics of 35 blood and urine biomarkers in the UK Biobank.	340,567 European ancestry individuals, 5,974 African ancestry individuals, 7,283 South Asian ancestry individuals	19q12	19	30720740	NR	rs6510177-C	rs6510177	intergenic_variant	2e-11	0.0207	[0.015-0.027] unit decrease
IGF-1 measurement	Genetics of 35 blood and urine biomarkers in the UK Biobank.	340,567 European ancestry individuals, 5,974 African ancestry individuals, 7,283 South Asian ancestry individuals	19q13.33	19	48768326	NR	rs62132803-T	rs62132803	intergenic_variant	4e-14	0.0202	[0.015-0.025] unit decrease
IGF-1 measurement	Genetics of 35 blood and urine biomarkers in the UK Biobank.	340,567 European ancestry individuals, 5,974 African ancestry individuals, 7,283 South Asian ancestry individuals	19p13.2	19	10295189	NR	rs10402760-T	rs10402760	intron_variant	9e-13	0.0338	[0.025-0.043] unit increase
IGF-1 measurement	Genetics of 35 blood and urine biomarkers in the UK Biobank.	340,567 European ancestry individuals, 5,974 African ancestry individuals, 7,283 South Asian ancestry individuals	19p13.2	19	10236356	NR	rs8105174-T	rs8105174	intergenic_variant	3e-56	0.0486	[0.043-0.055] unit decrease
IGF-1 measurement	Genetics of 35 blood and urine biomarkers in the UK Biobank.	340,567 European ancestry individuals, 5,974 African ancestry individuals, 7,283 South Asian ancestry individuals	19p13.2	19	10271861	NR	rs5030390-A	rs5030390	intron_variant	1e-24	0.0437	[0.035-0.052] unit decrease
IGF-1 measurement	Genetics of 35 blood and urine biomarkers in the UK Biobank.	340,567 European ancestry individuals, 5,974 African ancestry individuals, 7,283 South Asian ancestry individuals	19p13.2	19	10757176	NR	rs10407127-T	rs10407127	intron_variant	1e-22	0.0239	[0.019-0.029] unit increase
IGF-1 measurement	Genetics of 35 blood and urine biomarkers in the UK Biobank.	340,567 European ancestry individuals, 5,974 African ancestry individuals, 7,283 South Asian ancestry individuals	19p13.2	19	10583267	NR	rs4024546-C	rs4024546	intron_variant	9e-16	0.0441	[0.033-0.055] unit increase
IGF-1 measurement	Whole-exome imputation within UK Biobank powers rare coding variant association and fine-mapping analyses.	435,516 European ancestry individuals	20q11.23	20	37256866		rs763014119-?	rs763014119	frameshift_variant	3e-12	0.767611	[0.55-0.99] unit decrease
IGF-1 measurement	Genetics of 35 blood and urine biomarkers in the UK Biobank.	340,567 European ancestry individuals, 5,974 African ancestry individuals, 7,283 South Asian ancestry individuals	20p11.23	20	20085179	NR	rs6112750-T	rs6112750	intron_variant	8e-10	0.024	[0.016-0.032] unit increase
IGF-1 measurement	Genetics of 35 blood and urine biomarkers in the UK Biobank.	340,567 European ancestry individuals, 5,974 African ancestry individuals, 7,283 South Asian ancestry individuals	20q13.33	20	63842832	NR	rs8121155-C	rs8121155	intergenic_variant	2e-10	0.0304	[0.021-0.04] unit increase
IGF-1 measurement	Genetics of 35 blood and urine biomarkers in the UK Biobank.	340,567 European ancestry individuals, 5,974 African ancestry individuals, 7,283 South Asian ancestry individuals	20p11.23	20	20347549	NR	rs6046807-G	rs6046807	intron_variant	5e-11	0.0168	[0.012-0.022] unit decrease
IGF-1 measurement	Genetics of 35 blood and urine biomarkers in the UK Biobank.	340,567 European ancestry individuals, 5,974 African ancestry individuals, 7,283 South Asian ancestry individuals	20q12	20	40513876	NR	rs2207132-A	rs2207132	regulatory_region_variant	7e-11	0.044	[0.031-0.057] unit decrease
IGF-1 measurement	Genetics of 35 blood and urine biomarkers in the UK Biobank.	340,567 European ancestry individuals, 5,974 African ancestry individuals, 7,283 South Asian ancestry individuals	20p11.23	20	20363699	NR	rs6075647-G	rs6075647	non_coding_transcript_exon_variant	2e-12	0.0186	[0.014-0.024] unit decrease
IGF-1 measurement	Genetics of 35 blood and urine biomarkers in the UK Biobank.	340,567 European ancestry individuals, 5,974 African ancestry individuals, 7,283 South Asian ancestry individuals	20q12	20	41203988	NR	rs17265513-C	rs17265513	missense_variant	3e-12	0.0211	[0.015-0.027] unit decrease
IGF-1 measurement	Genetics of 35 blood and urine biomarkers in the UK Biobank.	340,567 European ancestry individuals, 5,974 African ancestry individuals, 7,283 South Asian ancestry individuals	20q13.2	20	56275630	NR	rs34340379-G	rs34340379	intergenic_variant	1e-12	0.0204	[0.015-0.026] unit increase
IGF-1 measurement	Genetics of 35 blood and urine biomarkers in the UK Biobank.	340,567 European ancestry individuals, 5,974 African ancestry individuals, 7,283 South Asian ancestry individuals	20q13.33	20	64059960	NR	rs1335579-G	rs1335579	intron_variant	8e-12	0.0231	[0.016-0.03] unit increase
IGF-1 measurement	Genetics of 35 blood and urine biomarkers in the UK Biobank.	340,567 European ancestry individuals, 5,974 African ancestry individuals, 7,283 South Asian ancestry individuals	20q13.13	20	50536135	NR	rs117279022-T	rs117279022	intron_variant	2e-14	0.0448	[0.033-0.056] unit decrease
IGF-1 measurement	Genetics of 35 blood and urine biomarkers in the UK Biobank.	340,567 European ancestry individuals, 5,974 African ancestry individuals, 7,283 South Asian ancestry individuals	20p11.23	20	20097253	NR	rs1155188-G	rs1155188	intron_variant	3e-13	0.0196	[0.014-0.025] unit decrease
IGF-1 measurement	Genetics of 35 blood and urine biomarkers in the UK Biobank.	340,567 European ancestry individuals, 5,974 African ancestry individuals, 7,283 South Asian ancestry individuals	20q13.32	20	58884813	NR	rs76602912-C	rs76602912	non_coding_transcript_exon_variant	9e-14	0.0593	[0.044-0.075] unit decrease
IGF-1 measurement	Genetics of 35 blood and urine biomarkers in the UK Biobank.	340,567 European ancestry individuals, 5,974 African ancestry individuals, 7,283 South Asian ancestry individuals	20p11.23	20	21251281	NR	rs2328621-T	rs2328621	intergenic_variant	3e-30	0.0329	[0.027-0.039] unit decrease
IGF-1 measurement	Genetics of 35 blood and urine biomarkers in the UK Biobank.	340,567 European ancestry individuals, 5,974 African ancestry individuals, 7,283 South Asian ancestry individuals	20p11.23	20	20063171	NR	rs13043489-A	rs13043489	intron_variant	3e-16	0.0276	[0.021-0.034] unit decrease
IGF-1 measurement	Genetics of 35 blood and urine biomarkers in the UK Biobank.	340,567 European ancestry individuals, 5,974 African ancestry individuals, 7,283 South Asian ancestry individuals	20p11.22	20	21552852	NR	rs56274906-A	rs56274906	intergenic_variant	2e-16	0.0259	[0.02-0.032] unit increase
IGF-1 measurement	Genetics of 35 blood and urine biomarkers in the UK Biobank.	340,567 European ancestry individuals, 5,974 African ancestry individuals, 7,283 South Asian ancestry individuals	20p11.23	20	20103237	NR	rs79961294-A	rs79961294	intron_variant	1e-15	0.0343	[0.026-0.043] unit decrease
IGF-1 measurement	Genetics of 35 blood and urine biomarkers in the UK Biobank.	340,567 European ancestry individuals, 5,974 African ancestry individuals, 7,283 South Asian ancestry individuals	20q13.33	20	63697022	NR	rs2738787-G	rs2738787	synonymous_variant	2e-15	0.0349	[0.026-0.044] unit decrease
IGF-1 measurement	Exome sequencing and analysis of 454,787 UK Biobank participants.	409,926 European ancestry individuals		20	37256865		chr20:37256865-C	chr20:37256865		1e-14	0.814	[-1.021--0.607] unit decrease
IGF-1 measurement	Genetics of 35 blood and urine biomarkers in the UK Biobank.	340,567 European ancestry individuals, 5,974 African ancestry individuals, 7,283 South Asian ancestry individuals	21q22.12	21	36173978	NR	rs113596566-T	rs113596566	intron_variant	4e-09	0.0582	[0.039-0.078] unit decrease
IGF-1 measurement	Genetics of 35 blood and urine biomarkers in the UK Biobank.	340,567 European ancestry individuals, 5,974 African ancestry individuals, 7,283 South Asian ancestry individuals	21q22.12	21	36068467	NR	rs41555214-T	rs41555214	intron_variant	6e-12	0.0443	[0.032-0.057] unit decrease
IGF-1 measurement	Genetics of 35 blood and urine biomarkers in the UK Biobank.	340,567 European ancestry individuals, 5,974 African ancestry individuals, 7,283 South Asian ancestry individuals	21q22.12	21	36101731	NR	rs9636630-G	rs9636630	intron_variant	2e-42	0.0385	[0.033-0.044] unit decrease
IGF-1 measurement	Genetics of 35 blood and urine biomarkers in the UK Biobank.	340,567 European ancestry individuals, 5,974 African ancestry individuals, 7,283 South Asian ancestry individuals	21q22.12	21	36066591	NR	rs73370485-G	rs73370485	non_coding_transcript_exon_variant	4e-18	0.0714	[0.055-0.087] unit increase
IGF-1 measurement	Whole-exome imputation within UK Biobank powers rare coding variant association and fine-mapping analyses.	435,516 European ancestry individuals	22q13.31	22	46231883		rs1042311-?	rs1042311	missense_variant	3e-10	0.0811034	[0.055-0.107] unit increase
IGF-1 measurement	Genetics of 35 blood and urine biomarkers in the UK Biobank.	340,567 European ancestry individuals, 5,974 African ancestry individuals, 7,283 South Asian ancestry individuals	22q13.2	22	41837046	NR	rs76902725-T	rs76902725	intron_variant	2e-09	0.0281	[0.019-0.037] unit decrease
IGF-1 measurement	Genetics of 35 blood and urine biomarkers in the UK Biobank.	340,567 European ancestry individuals, 5,974 African ancestry individuals, 7,283 South Asian ancestry individuals	22q13.31	22	45842243	NR	rs4823324-C	rs4823324	intron_variant	2e-11	0.0164	[0.012-0.021] unit decrease
IGF-1 measurement	Genetics of 35 blood and urine biomarkers in the UK Biobank.	340,567 European ancestry individuals, 5,974 African ancestry individuals, 7,283 South Asian ancestry individuals		22	41617160	NR	chr22:41617160-TG	chr22:41617160		1e-11	0.017	[0.012-0.022] unit decrease
IGF-1 measurement	Genetics of 35 blood and urine biomarkers in the UK Biobank.	340,567 European ancestry individuals, 5,974 African ancestry individuals, 7,283 South Asian ancestry individuals	22q13.2	22	41372858	NR	rs5751086-T	rs5751086	intron_variant	2e-21	0.0258	[0.021-0.031] unit decrease
interleukin-6 measurement	Investigating evidence for a causal association between inflammation and self-harm: A multivariable Mendelian Randomisation study.	8,296 European ancestry individuals	1q21.3	1	154432548	IL6R	rs56383622-?	rs56383622	intron_variant	1e-22	0.231	[0.18-0.28] unit decrease
interleukin-6 measurement	Genome-Wide Interaction Study of Omega-3 PUFAs and Other Fatty Acids on Inflammatory Biomarkers of Cardiovascular Health in the Framingham Heart Study.	2,703 individuals	1q43	1	239648090	LOC105373225, CHRM3	rs16838623-?	rs16838623	intron_variant	5e-08	0.896038	[0.58-1.22] unit increase
interleukin-6 measurement	Genome-wide association study of high-sensitivity C-reactive protein, D-dimer and Interleukin-6 levels in multi-ethnic HIV+ cohorts.	4,675 European ancestry individuals, 1,732 African ancestry individuals, 645 Admixed American individuals	1q21.3	1	154422736	IL6R	rs4133213-A	rs4133213	intron_variant	6e-17	0.0997	[0.076-0.123] unit increase
interleukin-6 measurement	Genome-wide association study of high-sensitivity C-reactive protein, D-dimer and Interleukin-6 levels in multi-ethnic HIV+ cohorts.	4,675 European ancestry individuals, 1,732 African ancestry individuals, 645 Admixed American individuals	1q32.3	1	213643390	RPS6KC1, PROX1-AS1	rs76497186-C	rs76497186	intergenic_variant	1e-08	0.823	[0.54-1.11] unit increase
interleukin-6 measurement	Genome-wide association study of CSF levels of 59 alzheimer's disease candidate proteins: significant associations with proteins involved in amyloid processing and inflammation.	574 individuals	1q21.3	1	154447611	IL6R, TDRD10, SHE, UBE2Q1, ADAR	rs61812598-G	rs61812598	intron_variant	6e-63
interleukin-6 measurement	Genetics of circulating inflammatory proteins identifies drivers of immune-mediated disease risk and therapeutic targets.	14,743 European ancestry individuals	1q21.3	1	154454494		rs2228145-A	rs2228145	missense_variant	2e-45	0.168	[0.14-0.19] unit decrease
interleukin-6 measurement	Multivariate Genome-Wide Association Analysis of a Cytokine Network Reveals Variants with Widespread Immune, Haematological, and Cardiometabolic Pleiotropy.	9,263 Finnish ancestry individuals	1q24.2	1	169543742	F5	rs9332599-?	rs9332599	intron_variant	7e-12
interleukin-6 measurement	Genome-Wide Association Study of Circulating Interleukin 6 Levels Identifies Novel Loci.	52,654 European ancestry individuals	1q21.3	1	154446403	IL6R	rs4537545-T	rs4537545	intron_variant	1e-122	0.090997	[0.082-0.1] unit increase
interleukin-6 measurement	Genome-Wide Association Study of Circulating Interleukin 6 Levels Identifies Novel Loci.	52,654 European ancestry individuals	1q21.3	1	154658022	IL6R, ADAR, KCNN3	rs10796927-C	rs10796927	intergenic_variant	4e-13	0.034157	[0.024-0.044] unit increase
interleukin-6 measurement	Genome-Wide Association Study of Circulating Interleukin 6 Levels Identifies Novel Loci.	52,654 European ancestry individuals	1q21.3	1	154457616	IL6R	rs11265618-T	rs11265618	intron_variant	3e-19	0.04729	[0.036-0.059] unit decrease
interleukin-6 measurement	Genomic and drug target evaluation of 90 cardiovascular proteins in 30,931 individuals.	21,758 European ancestry individuals	1q21.3	1	154454494		rs2228145-A	rs2228145	missense_variant	7e-62	0.156	unit decrease
interleukin-6 measurement	Genome-Wide Interaction Study of Omega-3 PUFAs and Other Fatty Acids on Inflammatory Biomarkers of Cardiovascular Health in the Framingham Heart Study.	2,703 individuals	2q24.3	2	163162632	RPL7P61	rs12623456-?	rs12623456	intergenic_variant	3e-09	3.02446	[2.03-4.02] unit increase
interleukin-6 measurement	Genome-wide analyses of multiple obesity-related cytokines and hormones informs biology of cardiometabolic traits.	501 Sub-Saharan African ancestry men	2q24.1	2	158139673		rs532193479-T	rs532193479	intergenic_variant	3e-08	0.36	[0.23-0.49] unit decrease
interleukin-6 measurement	A comprehensive genetic map of cytokine responses in Lyme borreliosis.	1,060 European ancestry individuals	2q32.3	2	191355511		rs72916599-?	rs72916599	intron_variant	3e-08
interleukin-6 measurement	A comprehensive genetic map of cytokine responses in Lyme borreliosis.	1,060 European ancestry individuals	2q31.1	2	173320820		rs184402738-?	rs184402738	intergenic_variant	4e-08
interleukin-6 measurement	A systems immunology approach to investigate cytokine responses to viruses and bacteria and their association with disease.	158 European ancestry individuals		2	221028028		chr2:221028028-CTATA	chr2:221028028		2e-08	1.88	[1.23-2.53] unit decrease
interleukin-6 measurement	Multivariate Genome-Wide Association Analysis of a Cytokine Network Reveals Variants with Widespread Immune, Haematological, and Cardiometabolic Pleiotropy.	9,263 Finnish ancestry individuals	2q36.1	2	223496112	SERPINE2	rs55864163-?	rs55864163	intergenic_variant	9e-29
interleukin-6 measurement	Multivariate Genome-Wide Association Analysis of a Cytokine Network Reveals Variants with Widespread Immune, Haematological, and Cardiometabolic Pleiotropy.	9,263 Finnish ancestry individuals	2q36.1	2	223803215	SERPINE2	rs112215592-?	rs112215592	intron_variant	2e-12
interleukin-6 measurement	Multivariate Genome-Wide Association Analysis of a Cytokine Network Reveals Variants with Widespread Immune, Haematological, and Cardiometabolic Pleiotropy.	9,263 Finnish ancestry individuals	2q36.1	2	224050219	SERPINE2	rs6722871-?	rs6722871	intergenic_variant	1e-59
interleukin-6 measurement	Genome-Wide Association Study of Circulating Interleukin 6 Levels Identifies Novel Loci.	52,654 European ancestry individuals	2q14.1	2	113083453	IL1F10, IL1RN	rs6734238-G	rs6734238	regulatory_region_variant	2e-11	0.025056	[0.016-0.034] unit increase
interleukin-6 measurement	Cross-genetic determination of maternal and neonatal immune mediators during pregnancy.	764 Hispanic, European, Asian, South Asian or African American individuals	3p24.3	3	16901018	PLCL2	rs75885714-C	rs75885714	intron_variant	2e-11	0.26	[0.18-0.34] unit decrease
interleukin-6 measurement	A comprehensive genetic map of cytokine responses in Lyme borreliosis.	1,060 European ancestry individuals	3p26.3	3	593918		rs186427437-?	rs186427437	intron_variant	9e-09
interleukin-6 measurement	VPS13D Gene Variant Is Associated with Altered IL-6 Production and Mortality in Septic Shock.	60 European ancestry lymphoblastoid cell lines	4q35.1	4	185681056	SORBS2	rs4862562-C	rs4862562	intron_variant	3e-08
interleukin-6 measurement	VPS13D Gene Variant Is Associated with Altered IL-6 Production and Mortality in Septic Shock.	60 European ancestry lymphoblastoid cell lines	4q35.1	4	185681056	SORBS2	rs4862562-C	rs4862562	intron_variant	9e-10
interleukin-6 measurement	A systems immunology approach to investigate cytokine responses to viruses and bacteria and their association with disease.	268 European ancestry individuals	4q32.2	4	161111850		rs7440580-C	rs7440580	intergenic_variant	1e-08	1.26	[0.83-1.69] unit decrease
interleukin-6 measurement	A comprehensive genetic map of cytokine responses in Lyme borreliosis.	1,060 European ancestry individuals	5q14.1	5	79362998		rs189277163-?	rs189277163	intergenic_variant	4e-09
interleukin-6 measurement	Nutrigenetic Interactions Might Modulate the Antioxidant and Anti-Inflammatory Status in Mastiha-Supplemented Patients With NAFLD.	35 European or unknown ancestry mastiha exposed individuals, 52 European or unknown ancestry unexposed individuals	5q31.1	5	136239606	TRPC7	rs13173271-G	rs13173271	intron_variant	8e-09	1.556	[1.03-2.09] unit decrease
interleukin-6 measurement	Multivariate Genome-Wide Association Analysis of a Cytokine Network Reveals Variants with Widespread Immune, Haematological, and Cardiometabolic Pleiotropy.	9,263 Finnish ancestry individuals	5q32	5	150128981	PDGFRB	rs2304058-?	rs2304058	intron_variant	4e-09
interleukin-6 measurement	Genome-wide analyses of multiple obesity-related cytokines and hormones informs biology of cardiometabolic traits.	743 Sub-Saharan African ancestry individuals	6p21.31	6	33982344		rs118061225-C	rs118061225	intergenic_variant	2e-08	0.874	[0.57-1.18] unit increase
interleukin-6 measurement	A comprehensive genetic map of cytokine responses in Lyme borreliosis.	1,060 European ancestry individuals	6p22.3	6	24081225		rs114773182-?	rs114773182	intergenic_variant	7e-09
interleukin-6 measurement	A comprehensive genetic map of cytokine responses in Lyme borreliosis.	1,060 European ancestry individuals	6q13	6	72534657		rs17690267-?	rs17690267	intergenic_variant	5e-08
interleukin-6 measurement	A comprehensive genetic map of cytokine responses in Lyme borreliosis.	1,060 European ancestry individuals	6q21	6	106746757		rs79635669-?	rs79635669	non_coding_transcript_exon_variant	5e-08
interleukin-6 measurement	A systems immunology approach to investigate cytokine responses to viruses and bacteria and their association with disease.	158 European ancestry individuals	6p12.3	6	49567874		rs139089467-G	rs139089467	intron_variant	2e-08	1.5	[0.97-2.03] unit decrease
interleukin-6 measurement	A systems immunology approach to investigate cytokine responses to viruses and bacteria and their association with disease.	240 European ancestry individuals	6p22.2	6	25412455		rs111481643-G	rs111481643	intron_variant	3e-08	1.36	[0.87-1.85] unit decrease
interleukin-6 measurement	Genome-wide associated loci influencing interleukin (IL)-10, IL-1Ra, and IL-6 levels in African Americans.	697 African American individuals		6	133397598	RP11-314E23.1	chr6:133397598-T	chr6:133397598		9e-09	0.52	unit decrease
interleukin-6 measurement	Multivariate Genome-Wide Association Analysis of a Cytokine Network Reveals Variants with Widespread Immune, Haematological, and Cardiometabolic Pleiotropy.	9,263 Finnish ancestry individuals	6p21.1	6	43974652	VEGFA	rs4714729-?	rs4714729	intron_variant	7e-10
interleukin-6 measurement	Multivariate Genome-Wide Association Analysis of a Cytokine Network Reveals Variants with Widespread Immune, Haematological, and Cardiometabolic Pleiotropy.	9,263 Finnish ancestry individuals	6p21.1	6	43959313	VEGFA	rs7767396-?	rs7767396	intron_variant	7e-306
interleukin-6 measurement	Genome-Wide Association Study of Circulating Interleukin 6 Levels Identifies Novel Loci.	52,654 European ancestry individuals	6p21.32	6	32609603	HLADRB1, HLADQA1	rs660895-G	rs660895	intergenic_variant	2e-10	0.035794	[0.024-0.047] unit increase
interleukin-6 measurement	Genomic and drug target evaluation of 90 cardiovascular proteins in 30,931 individuals.	21,758 European ancestry individuals	6p21.32	6	32615382		rs4959106-T	rs4959106	regulatory_region_variant	7e-13	0.0741	unit decrease
interleukin-6 measurement	A systems immunology approach to investigate cytokine responses to viruses and bacteria and their association with disease.	240 European ancestry individuals		7	67342638		chr7:67342638-A	chr7:67342638		5e-09	1.64	[1.09-2.19] unit decrease
interleukin-6 measurement	A systems immunology approach to investigate cytokine responses to viruses and bacteria and their association with disease.	145 European ancestry individuals	7q21.12	7	87039141		rs117007889-A	rs117007889	intron_variant	6e-09	3.11	[2.07-4.15] unit decrease
interleukin-6 measurement	Nutrigenetic Interactions Might Modulate the Antioxidant and Anti-Inflammatory Status in Mastiha-Supplemented Patients With NAFLD.	35 European or unknown ancestry mastiha exposed individuals, 52 European or unknown ancestry unexposed individuals	7q32.1	7	128205883	MIR129-1, LEP	rs4731418-G	rs4731418	intron_variant	4e-08	1.676	[1.08-2.27] unit decrease
interleukin-6 measurement	Genome-wide analyses of multiple obesity-related cytokines and hormones informs biology of cardiometabolic traits.	1,263 Sub-Saharan African ancestry individuals, 2,517 African American individuals	8p23.1	8	10849291		rs1469557-T	rs1469557	intergenic_variant	2e-08	0.176	[0.12-0.24] unit increase
interleukin-6 measurement	Genome-wide association study of high-sensitivity C-reactive protein, D-dimer and Interleukin-6 levels in multi-ethnic HIV+ cohorts.	4,675 European ancestry individuals, 1,732 African ancestry individuals, 645 Admixed American individuals	8q24.3	8	140416041	TRAPPC9	rs28368302-A	rs28368302	intron_variant	3e-08	0.2322	[0.15-0.31] unit decrease
interleukin-6 measurement	Multivariate Genome-Wide Association Analysis of a Cytokine Network Reveals Variants with Widespread Immune, Haematological, and Cardiometabolic Pleiotropy.	9,263 Finnish ancestry individuals	8q23.1	8	105569300	ZFPM2	rs6993770-?	rs6993770	intron_variant	5e-08
interleukin-6 measurement	Novel genetic loci identified for the pathophysiology of childhood obesity in the Hispanic population.	815 Hispanic children from 263 families	9q34.2	9	133263862	ABO	rs657152-A	rs657152	intron_variant	2e-08	0.04	[NR] pg/mL increase
interleukin-6 measurement	Investigating evidence for a causal association between inflammation and self-harm: A multivariable Mendelian Randomisation study.	8,296 European ancestry individuals	9q34.2	9	133266942	ABO	rs643434-?	rs643434	intron_variant	1e-48	0.257	[0.22-0.29] unit decrease
interleukin-6 measurement	Genome-wide association analysis of pro-inflammatory cytokines and gene-lifestyle interaction for invasive breast cancer risk: the WHI dbGaP Study.	10,798 European ancestry women	9q33.1	9	115567773	45627	rs149109490-?	rs149109490	intron_variant	4e-08	2.81	NR
interleukin-6 measurement	Genome-wide association analysis of pro-inflammatory cytokines and gene-lifestyle interaction for invasive breast cancer risk: the WHI dbGaP Study.	7,251 European ancestry women	9q33.1	9	115567773	45627	rs149109490-?	rs149109490	intron_variant	3e-08	3.61	NR
interleukin-6 measurement	Genome-wide association analysis of pro-inflammatory cytokines and gene-lifestyle interaction for invasive breast cancer risk: the WHI dbGaP Study.	7,873 European ancestry women	9q33.1	9	115567773	45627	rs149109490-?	rs149109490	intron_variant	4e-08	3.19	[NR]
interleukin-6 measurement	A genome-wide association scan on the levels of markers of inflammation in Sardinians reveals associations that underpin its complex regulation.	4,694 Sardinian individuals	9q34.2	9	133266942	ABO	rs643434-A	rs643434	intron_variant	9e-25
interleukin-6 measurement	Multivariate Genome-Wide Association Analysis of a Cytokine Network Reveals Variants with Widespread Immune, Haematological, and Cardiometabolic Pleiotropy.	9,263 Finnish ancestry individuals	9q34.2	9	133271182	ABO	rs550057-?	rs550057	intron_variant	3e-08
interleukin-6 measurement	Multivariate Genome-Wide Association Analysis of a Cytokine Network Reveals Variants with Widespread Immune, Haematological, and Cardiometabolic Pleiotropy.	9,263 Finnish ancestry individuals	9p24.2	9	2686273	VLDLR	rs7030781-?	rs7030781	intergenic_variant	4e-13
interleukin-6 measurement	Polymorphisms in the Wilms Tumor Gene Are Associated With Interindividual Variations in Rubella Virus-Specific Cellular Immunity After Measles-Mumps-Rubella II Vaccination.	1,643 European ancestry individuals, 202 African American individuals	11p13	11	32429547	WT1, WT1-AS	rs4986811-G	rs4986811	intron_variant	5e-08
interleukin-6 measurement	A comprehensive genetic map of cytokine responses in Lyme borreliosis.	1,060 European ancestry individuals	11p11.2	11	46215818		rs117871407-?	rs117871407	non_coding_transcript_exon_variant	2e-08
interleukin-6 measurement	A comprehensive genetic map of cytokine responses in Lyme borreliosis.	1,060 European ancestry individuals	13q13.1	13	33025060		rs525014-?	rs525014	intron_variant	4e-08
interleukin-6 measurement	A comprehensive genetic map of cytokine responses in Lyme borreliosis.	1,060 European ancestry individuals	13q31.2	13	87641487		rs147537541-?	rs147537541	intron_variant	8e-09
interleukin-6 measurement	Genome-wide analyses of multiple obesity-related cytokines and hormones informs biology of cardiometabolic traits.	743 Sub-Saharan African ancestry individuals	14q24.2	14	72934132		rs7143528-C	rs7143528	intron_variant	2e-08	0.337	[0.22-0.45] unit increase
interleukin-6 measurement	A systems immunology approach to investigate cytokine responses to viruses and bacteria and their association with disease.	158 European ancestry individuals	15q21.2	15	50404549		rs8028121-C	rs8028121	intergenic_variant	4e-08	1.56	[1.01-2.11] unit decrease
interleukin-6 measurement	Multivariate Genome-Wide Association Analysis of a Cytokine Network Reveals Variants with Widespread Immune, Haematological, and Cardiometabolic Pleiotropy.	9,263 Finnish ancestry individuals	15q26.3	15	101446425	PCSK6	rs6598475-?	rs6598475	intron_variant	4e-17
interleukin-6 measurement	Multivariate Genome-Wide Association Analysis of a Cytokine Network Reveals Variants with Widespread Immune, Haematological, and Cardiometabolic Pleiotropy.	9,263 Finnish ancestry individuals	15q26.3	15	101452793	PCSK6	rs11639051-?	rs11639051	intron_variant	2e-58
interleukin-6 measurement	A comprehensive genetic map of cytokine responses in Lyme borreliosis.	1,060 European ancestry individuals	18p11.31	18	5538627		rs148048044-?	rs148048044	intron_variant	3e-08
interleukin-6 measurement	A systems immunology approach to investigate cytokine responses to viruses and bacteria and their association with disease.	145 European ancestry individuals	19p13.2	19	8888425		rs77609006-A	rs77609006	intron_variant	1e-08	2.42	[1.6-3.24] unit decrease
interleukin-6 measurement	Genome-wide analyses of multiple obesity-related cytokines and hormones informs biology of cardiometabolic traits.	699 Sub-Saharan African ancestry individuals	20q13.2	20	54797715		rs6091971-C	rs6091971	intergenic_variant	1e-08	0.342	[0.23-0.46] unit decrease
interleukin-6 measurement	A comprehensive genetic map of cytokine responses in Lyme borreliosis.	1,060 European ancestry individuals	20p13	20	1471658		rs141182016-?	rs141182016	intron_variant	3e-08
interleukin-6 measurement	A systems immunology approach to investigate cytokine responses to viruses and bacteria and their association with disease.	158 European ancestry individuals	20q13.33	20	63850333		rs73624755-G	rs73624755	intergenic_variant	9e-14	4	[2.94-5.06] unit decrease
interleukin-6 measurement	A systems immunology approach to investigate cytokine responses to viruses and bacteria and their association with disease.	145 European ancestry individuals	20q13.33	20	63850333		rs73624755-G	rs73624755	intergenic_variant	5e-09	2.48	[1.66-3.3] unit decrease
interleukin-6 measurement	Genome-wide association analysis of pro-inflammatory cytokines and gene-lifestyle interaction for invasive breast cancer risk: the WHI dbGaP Study.	4,221 European ancestry women	22q11.22	22	21847875	MAPK1	rs9607320-?	rs9607320	intron_variant	1e-08	0.73	NR
interleukin-6 measurement	A comprehensive genetic map of cytokine responses in Lyme borreliosis.	1,060 European ancestry individuals	22q12.2	22	30289506		rs1860216-?	rs1860216	5_prime_UTR_variant	3e-08
lean body mass	New role of fat-free mass in cancer risk linked with genetic predisposition.	337,739 European ancestry individuals	1p13.3	1	109673814		rs140604451-A	rs140604451	intron_variant	4e-08	0.0234091	[0.015-0.032] unit increase
lean body mass	New role of fat-free mass in cancer risk linked with genetic predisposition.	337,739 European ancestry individuals	1q42.12	1	224457275		rs12725278-G	rs12725278	intron_variant	4e-08	0.00942681	[0.0061-0.0128] unit decrease
lean body mass	New role of fat-free mass in cancer risk linked with genetic predisposition.	337,739 European ancestry individuals	1q21.2	1	150318361		rs374150090-TA	rs374150090	intergenic_variant	4e-08	0.0114934	[0.0074-0.0156] unit decrease
lean body mass	New role of fat-free mass in cancer risk linked with genetic predisposition.	337,739 European ancestry individuals	1q41	1	219445222		rs61838776-A	rs61838776	intron_variant	4e-08	0.00980421	[0.0063-0.0133] unit increase
lean body mass	New role of fat-free mass in cancer risk linked with genetic predisposition.	337,739 European ancestry individuals	1q41	1	219660998		rs10863473-A	rs10863473	regulatory_region_variant	3e-08	0.00960591	[0.0062-0.013] unit decrease
lean body mass	New role of fat-free mass in cancer risk linked with genetic predisposition.	337,739 European ancestry individuals	1q22	1	155768224		rs534559107-C	rs534559107	intron_variant	3e-08	0.0211659	[0.014-0.029] unit increase
lean body mass	New role of fat-free mass in cancer risk linked with genetic predisposition.	337,739 European ancestry individuals	1q21.2	1	150398266		rs12032387-A	rs12032387	intron_variant	3e-08	0.0109787	[0.0071-0.0149] unit decrease
lean body mass	New role of fat-free mass in cancer risk linked with genetic predisposition.	337,739 European ancestry individuals	1q22	1	155967599		rs114940022-T	rs114940022	intron_variant	3e-08	0.0223964	[0.014-0.03] unit increase
lean body mass	New role of fat-free mass in cancer risk linked with genetic predisposition.	337,739 European ancestry individuals	1q22	1	156049284		rs61813293-T	rs61813293	intron_variant	2e-10	0.0119607	[0.0083-0.0156] unit increase
lean body mass	New role of fat-free mass in cancer risk linked with genetic predisposition.	337,739 European ancestry individuals	1q42.13	1	227739541		rs11588850-G	rs11588850	intron_variant	4e-09	0.0103493	[0.0069-0.0138] unit decrease
lean body mass	New role of fat-free mass in cancer risk linked with genetic predisposition.	337,739 European ancestry individuals	1p22.3	1	86357820		rs17363646-G	rs17363646	intron_variant	6e-09	0.0111638	[0.0074-0.0149] unit increase
lean body mass	New role of fat-free mass in cancer risk linked with genetic predisposition.	337,739 European ancestry individuals	1q41	1	218831273		rs2803888-A	rs2803888	intergenic_variant	6e-09	0.00777106	[0.0051-0.0104] unit decrease
lean body mass	New role of fat-free mass in cancer risk linked with genetic predisposition.	337,739 European ancestry individuals	1q42.13	1	227411378		rs3000790-A	rs3000790	intron_variant	1e-08	0.00763623	[0.005-0.0103] unit decrease
lean body mass	New role of fat-free mass in cancer risk linked with genetic predisposition.	337,739 European ancestry individuals	1q42.13	1	227919722		rs79735944-G	rs79735944	3_prime_UTR_variant	2e-08	0.00907475	[0.0059-0.0122] unit decrease
lean body mass	New role of fat-free mass in cancer risk linked with genetic predisposition.	337,739 European ancestry individuals	1q42.13	1	227911447		rs112521375-T	rs112521375	regulatory_region_variant	2e-08	0.0109579	[0.0071-0.0148] unit decrease
lean body mass	New role of fat-free mass in cancer risk linked with genetic predisposition.	337,739 European ancestry individuals	1q21.3	1	150925324		rs72704686-A	rs72704686	regulatory_region_variant	2e-09	0.0135196	[0.0091-0.018] unit increase
lean body mass	New role of fat-free mass in cancer risk linked with genetic predisposition.	337,739 European ancestry individuals	1q32.1	1	203797267		rs6693481-C	rs6693481	5_prime_UTR_variant	3e-09	0.00854268	[0.0057-0.0114] unit increase
lean body mass	New role of fat-free mass in cancer risk linked with genetic predisposition.	337,739 European ancestry individuals	1p34.3	1	39456139		rs61779305-C	rs61779305	intron_variant	6e-10	0.0111473	[0.0076-0.0147] unit increase
lean body mass	New role of fat-free mass in cancer risk linked with genetic predisposition.	337,739 European ancestry individuals	1p22.3	1	85449691		rs11801146-T	rs11801146	intron_variant	4e-10	0.0100051	[0.0069-0.0131] unit decrease
lean body mass	New role of fat-free mass in cancer risk linked with genetic predisposition.	337,739 European ancestry individuals	1q22	1	155895251		rs61813631-C	rs61813631	intergenic_variant	2e-08	0.0300813	[0.02-0.041] unit increase
lean body mass	New role of fat-free mass in cancer risk linked with genetic predisposition.	337,739 European ancestry individuals	1q41	1	219404280		rs12123734-A	rs12123734	intergenic_variant	2e-08	0.00857506	[0.0056-0.0116] unit decrease
lean body mass	New role of fat-free mass in cancer risk linked with genetic predisposition.	337,739 European ancestry individuals		1	176159665		chr1:176159665-T	chr1:176159665		2e-08	0.00858636	[0.0056-0.0116] unit decrease
lean body mass	New role of fat-free mass in cancer risk linked with genetic predisposition.	337,739 European ancestry individuals	1q42.12	1	225373644		rs7518221-C	rs7518221	intron_variant	3e-08	0.00768646	[0.005-0.0104] unit increase
lean body mass	New role of fat-free mass in cancer risk linked with genetic predisposition.	337,739 European ancestry individuals		1	202002317		chr1:202002317-C	chr1:202002317		2e-10	0.00939364	[0.0065-0.0123] unit decrease
lean body mass	New role of fat-free mass in cancer risk linked with genetic predisposition.	337,739 European ancestry individuals	1q42.3	1	235331656		rs10802624-G	rs10802624	intron_variant	2e-10	0.00882694	[0.0061-0.0115] unit decrease
lean body mass	New role of fat-free mass in cancer risk linked with genetic predisposition.	337,739 European ancestry individuals	1q25.1	1	176058064		rs78275727-A	rs78275727	intron_variant	2e-09	0.00946145	[0.0064-0.0125] unit decrease
lean body mass	New role of fat-free mass in cancer risk linked with genetic predisposition.	337,739 European ancestry individuals	1q32.1	1	202023879		rs7551411-A	rs7551411	intergenic_variant	2e-09	0.0079778	[0.0054-0.0106] unit decrease
lean body mass	New role of fat-free mass in cancer risk linked with genetic predisposition.	337,739 European ancestry individuals	1q25.1	1	175951407		rs10753111-C	rs10753111	intron_variant	1e-09	0.00971834	[0.0066-0.0128] unit decrease
lean body mass	New role of fat-free mass in cancer risk linked with genetic predisposition.	337,739 European ancestry individuals	1q21.3	1	150946460		rs72704698-G	rs72704698	intron_variant	1e-09	0.0138912	[0.0094-0.0183] unit increase
lean body mass	New role of fat-free mass in cancer risk linked with genetic predisposition.	337,739 European ancestry individuals	1p34.3	1	39369020		rs596991-T	rs596991	intron_variant	1e-09	0.00923607	[0.0063-0.0122] unit increase
lean body mass	New role of fat-free mass in cancer risk linked with genetic predisposition.	337,739 European ancestry individuals	1q42.12	1	225745773		rs2615074-A	rs2615074	intron_variant	1e-09	0.0083207	[0.0056-0.011] unit increase
lean body mass	New role of fat-free mass in cancer risk linked with genetic predisposition.	337,739 European ancestry individuals	1q42.13	1	227662887		rs7540754-A	rs7540754	intron_variant	8e-09	0.010154	[0.0067-0.0136] unit decrease
lean body mass	New role of fat-free mass in cancer risk linked with genetic predisposition.	337,739 European ancestry individuals	1q25.2	1	176387206		rs9661519-A	rs9661519	intron_variant	9e-09	0.00921092	[0.0061-0.0124] unit decrease
lean body mass	New role of fat-free mass in cancer risk linked with genetic predisposition.	337,739 European ancestry individuals	1p34.2	1	39620685		rs61232586-T	rs61232586	intergenic_variant	9e-09	0.00919366	[0.0061-0.0123] unit increase
lean body mass	New role of fat-free mass in cancer risk linked with genetic predisposition.	337,739 European ancestry individuals	1p21.3	1	95873451		rs35361519-TA	rs35361519	intergenic_variant	1e-08	0.00780054	[0.0051-0.0105] unit increase
lean body mass	New role of fat-free mass in cancer risk linked with genetic predisposition.	337,739 European ancestry individuals	1p21.3	1	96422002		rs71311941-AT	rs71311941	intergenic_variant	1e-08	0.00860306	[0.0057-0.0115] unit increase
lean body mass	New role of fat-free mass in cancer risk linked with genetic predisposition.	337,739 European ancestry individuals	1q32.3	1	211925118		rs2970578-G	rs2970578	regulatory_region_variant	1e-08	0.007718	[0.0051-0.0104] unit increase
lean body mass	New role of fat-free mass in cancer risk linked with genetic predisposition.	337,739 European ancestry individuals	1q42.3	1	235215583		rs7531922-G	rs7531922	intron_variant	7e-10	0.00847344	[0.0058-0.0112] unit decrease
lean body mass	New role of fat-free mass in cancer risk linked with genetic predisposition.	337,739 European ancestry individuals	1p36.12	1	22187577		rs2744716-G	rs2744716	intergenic_variant	7e-10	0.0114208	[0.0078-0.0151] unit decrease
lean body mass	New role of fat-free mass in cancer risk linked with genetic predisposition.	337,739 European ancestry individuals	1q42.3	1	235452548		rs34600118-CT	rs34600118	intron_variant	3e-09	0.00865992	[0.0058-0.0115] unit decrease
lean body mass	New role of fat-free mass in cancer risk linked with genetic predisposition.	337,739 European ancestry individuals	1q42.13	1	227427047		rs10916143-T	rs10916143	intron_variant	3e-09	0.00784037	[0.0052-0.0104] unit increase
lean body mass	New role of fat-free mass in cancer risk linked with genetic predisposition.	337,739 European ancestry individuals	1q25.2	1	177829702		rs11586243-C	rs11586243	intron_variant	7e-25	0.016787	[0.014-0.02] unit increase
lean body mass	New role of fat-free mass in cancer risk linked with genetic predisposition.	337,739 European ancestry individuals	1q22	1	155489364		rs61812092-T	rs61812092	intron_variant	1e-15	0.0133884	[0.01-0.017] unit increase
lean body mass	New role of fat-free mass in cancer risk linked with genetic predisposition.	337,739 European ancestry individuals	1q22	1	155183132		rs4971099-G	rs4971099	intron_variant	2e-15	0.0105383	[0.0079-0.0131] unit decrease
lean body mass	New role of fat-free mass in cancer risk linked with genetic predisposition.	337,739 European ancestry individuals	1p31.1	1	72287429		rs61765650-G	rs61765650	intron_variant	3e-15	0.0132227	[0.0099-0.0165] unit decrease
lean body mass	New role of fat-free mass in cancer risk linked with genetic predisposition.	337,739 European ancestry individuals	1q22	1	155283495		rs148261599-G	rs148261599	intron_variant	5e-15	0.0131983	[0.0099-0.0165] unit increase
lean body mass	New role of fat-free mass in cancer risk linked with genetic predisposition.	337,739 European ancestry individuals	1q22	1	155626706		rs2175388-T	rs2175388	intron_variant	8e-15	0.0133167	[0.01-0.0167] unit increase
lean body mass	New role of fat-free mass in cancer risk linked with genetic predisposition.	337,739 European ancestry individuals	1p36.22	1	11039731		rs12136468-A	rs12136468	intron_variant	1e-14	0.0124856	[0.0093-0.0157] unit increase
lean body mass	New role of fat-free mass in cancer risk linked with genetic predisposition.	337,739 European ancestry individuals	1q25.2	1	176714911		rs11576869-T	rs11576869	intron_variant	2e-14	0.031215	[0.023-0.039] unit decrease
lean body mass	New role of fat-free mass in cancer risk linked with genetic predisposition.	337,739 European ancestry individuals	1q22	1	155711366		rs61817763-A	rs61817763	intron_variant	2e-14	0.0133913	[0.01-0.0168] unit increase
lean body mass	New role of fat-free mass in cancer risk linked with genetic predisposition.	337,739 European ancestry individuals	1q21.3	1	155022502		rs76798800-T	rs76798800	intron_variant	2e-42	0.0203847	[0.017-0.023] unit increase
lean body mass	New role of fat-free mass in cancer risk linked with genetic predisposition.	337,739 European ancestry individuals	1p31.1	1	78157942		rs17391694-T	rs17391694	intergenic_variant	8e-42	0.0259946	[0.022-0.03] unit increase
lean body mass	New role of fat-free mass in cancer risk linked with genetic predisposition.	337,739 European ancestry individuals	1q25.2	1	177944384		rs10913469-C	rs10913469	intron_variant	1e-41	0.0220795	[0.019-0.025] unit increase
lean body mass	New role of fat-free mass in cancer risk linked with genetic predisposition.	337,739 European ancestry individuals	1q25.2	1	176842737		rs1044299-T	rs1044299	3_prime_UTR_variant	4e-27	0.0143425	[0.012-0.017] unit decrease
lean body mass	New role of fat-free mass in cancer risk linked with genetic predisposition.	337,739 European ancestry individuals	1q25.2	1	176818614		rs773626605-C	rs773626605	intron_variant	7e-27	0.0142883	[0.012-0.017] unit decrease
lean body mass	New role of fat-free mass in cancer risk linked with genetic predisposition.	337,739 European ancestry individuals	1p31.1	1	78277321		rs71641333-A	rs71641333	intron_variant	2e-19	0.0235565	[0.018-0.029] unit increase
lean body mass	New role of fat-free mass in cancer risk linked with genetic predisposition.	337,739 European ancestry individuals	1q41	1	218418281		rs11466399-A	rs11466399	intron_variant	3e-19	0.0130971	[0.01-0.016] unit increase
lean body mass	New role of fat-free mass in cancer risk linked with genetic predisposition.	337,739 European ancestry individuals		1	11111976		chr1:11111976-T	chr1:11111976		3e-19	0.0136878	[0.011-0.017] unit increase
lean body mass	New role of fat-free mass in cancer risk linked with genetic predisposition.	337,739 European ancestry individuals	1q41	1	218436360		rs6684205-G	rs6684205	intron_variant	3e-19	0.0130463	[0.01-0.016] unit increase
lean body mass	New role of fat-free mass in cancer risk linked with genetic predisposition.	337,739 European ancestry individuals		1	78870285		chr1:78870285-G	chr1:78870285		5e-19	0.0211633	[0.017-0.026] unit increase
lean body mass	New role of fat-free mass in cancer risk linked with genetic predisposition.	337,739 European ancestry individuals	1q41	1	214457414		rs12072845-A	rs12072845	intron_variant	6e-19	0.0120181	[0.0094-0.0147] unit decrease
lean body mass	New role of fat-free mass in cancer risk linked with genetic predisposition.	337,739 European ancestry individuals		1	11254006		chr1:11254006-A	chr1:11254006		3e-20	0.0149349	[0.012-0.018] unit increase
lean body mass	New role of fat-free mass in cancer risk linked with genetic predisposition.	337,739 European ancestry individuals	1p31.1	1	72354201		rs2613500-C	rs2613500	intron_variant	3e-14	0.0126339	[0.0094-0.0159] unit decrease
lean body mass	New role of fat-free mass in cancer risk linked with genetic predisposition.	337,739 European ancestry individuals		1	56710015		chr1:56710015-G	chr1:56710015		7e-14	0.0117591	[0.0087-0.0148] unit increase
lean body mass	New role of fat-free mass in cancer risk linked with genetic predisposition.	337,739 European ancestry individuals	1p31.1	1	77338557		rs17378915-G	rs17378915	intron_variant	8e-14	0.0133595	[0.0099-0.0169] unit increase
lean body mass	New role of fat-free mass in cancer risk linked with genetic predisposition.	337,739 European ancestry individuals	1q25.3	1	184144177		rs2113795-A	rs2113795	intron_variant	9e-14	0.0103216	[0.0076-0.013] unit increase
lean body mass	New role of fat-free mass in cancer risk linked with genetic predisposition.	337,739 European ancestry individuals	1p34.3	1	36233260		rs61775902-T	rs61775902	intron_variant	4e-11	0.00909907	[0.0064-0.0118] unit decrease
lean body mass	New role of fat-free mass in cancer risk linked with genetic predisposition.	337,739 European ancestry individuals	1p36.13	1	16980101		rs2284747-T	rs2284747	intron_variant	4e-11	0.00871274	[0.0061-0.0113] unit decrease
lean body mass	New role of fat-free mass in cancer risk linked with genetic predisposition.	337,739 European ancestry individuals	1p31.1	1	78489756		rs35586449-C	rs35586449	intron_variant	5e-11	0.012893	[0.0091-0.0167] unit increase
lean body mass	New role of fat-free mass in cancer risk linked with genetic predisposition.	337,739 European ancestry individuals	1q25.3	1	182998337		rs10690446-GGCAAA	rs10690446	intergenic_variant	5e-11	0.00881488	[0.0062-0.0114] unit increase
lean body mass	New role of fat-free mass in cancer risk linked with genetic predisposition.	337,739 European ancestry individuals	1q32.3	1	212027834		rs66579625-CT	rs66579625	intron_variant	3e-11	0.00892903	[0.0063-0.0116] unit decrease
lean body mass	New role of fat-free mass in cancer risk linked with genetic predisposition.	337,739 European ancestry individuals	1p34.2	1	41078607		rs2885697-T	rs2885697	intron_variant	1e-37	0.0178933	[0.015-0.021] unit increase
lean body mass	New role of fat-free mass in cancer risk linked with genetic predisposition.	337,739 European ancestry individuals	1p31.1	1	77794071		rs35535570-A	rs35535570	intron_variant	3e-37	0.032066	[0.027-0.037] unit increase
lean body mass	New role of fat-free mass in cancer risk linked with genetic predisposition.	337,739 European ancestry individuals	1p31.1	1	77621033		rs71641308-T	rs71641308	intron_variant	5e-37	0.0319653	[0.027-0.037] unit increase
lean body mass	New role of fat-free mass in cancer risk linked with genetic predisposition.	337,739 European ancestry individuals	1p31.1	1	78064000		rs35988099-G	rs35988099	intron_variant	4e-23	0.0304962	[0.024-0.037] unit increase
lean body mass	New role of fat-free mass in cancer risk linked with genetic predisposition.	337,739 European ancestry individuals	1q21.3	1	154916577		rs149026539-T	rs149026539	intergenic_variant	4e-13	0.0267768	[0.02-0.034] unit increase
lean body mass	New role of fat-free mass in cancer risk linked with genetic predisposition.	337,739 European ancestry individuals		1	97201139		chr1:97201139-C	chr1:97201139		5e-13	0.0104501	[0.0076-0.0133] unit increase
lean body mass	New role of fat-free mass in cancer risk linked with genetic predisposition.	337,739 European ancestry individuals	1q25.3	1	183131463		rs4047797-G	rs4047797	intron_variant	8e-13	0.00952258	[0.0069-0.0121] unit increase
lean body mass	New role of fat-free mass in cancer risk linked with genetic predisposition.	337,739 European ancestry individuals	1p21.3	1	96612386		rs141820783-A	rs141820783	intergenic_variant	1e-12	0.0102292	[0.0074-0.013] unit increase
lean body mass	New role of fat-free mass in cancer risk linked with genetic predisposition.	337,739 European ancestry individuals	1q25.3	1	183115473		rs2027082-A	rs2027082	intron_variant	1e-12	0.0094533	[0.0069-0.0121] unit increase
lean body mass	New role of fat-free mass in cancer risk linked with genetic predisposition.	337,739 European ancestry individuals	1p31.1	1	77984833		rs34517439-A	rs34517439	intron_variant	7e-60	0.0333765	[0.029-0.037] unit increase
lean body mass	New role of fat-free mass in cancer risk linked with genetic predisposition.	337,739 European ancestry individuals	1p31.1	1	77501822		rs71658797-A	rs71658797	intron_variant	5e-46	0.0289194	[0.025-0.033] unit increase
lean body mass	New role of fat-free mass in cancer risk linked with genetic predisposition.	337,739 European ancestry individuals	1q25.2	1	177919890		rs539515-C	rs539515	intron_variant	3e-43	0.022526	[0.019-0.026] unit increase
lean body mass	New role of fat-free mass in cancer risk linked with genetic predisposition.	337,739 European ancestry individuals	1p34.2	1	41179316		rs202076026-GC	rs202076026	intron_variant	8e-32	0.0187047	[0.016-0.022] unit increase
lean body mass	New role of fat-free mass in cancer risk linked with genetic predisposition.	337,739 European ancestry individuals	1p34.2	1	41249206		rs74714120-T	rs74714120	intron_variant	2e-31	0.0191154	[0.016-0.022] unit increase
lean body mass	New role of fat-free mass in cancer risk linked with genetic predisposition.	337,739 European ancestry individuals	1q21.3	1	155033974		rs74520550-A	rs74520550	splice_region_variant	5e-31	0.0189289	[0.016-0.022] unit increase
lean body mass	New role of fat-free mass in cancer risk linked with genetic predisposition.	337,739 European ancestry individuals	1q32.1	1	201828407		rs2644109-T	rs2644109	intron_variant	5e-16	0.0113223	[0.0086-0.0141] unit increase
lean body mass	New role of fat-free mass in cancer risk linked with genetic predisposition.	337,739 European ancestry individuals	1p32.3	1	51063700		rs199995828-G	rs199995828	regulatory_region_variant	1e-16	0.0191164	[0.015-0.024] unit increase
lean body mass	New role of fat-free mass in cancer risk linked with genetic predisposition.	337,739 European ancestry individuals	1q32.1	1	205708020		rs3747973-G	rs3747973	intergenic_variant	1e-16	0.011134	[0.0085-0.0138] unit increase
lean body mass	New role of fat-free mass in cancer risk linked with genetic predisposition.	337,739 European ancestry individuals	1q24.3	1	172129654		rs60077625-A	rs60077625	intron_variant	1e-16	0.0117175	[0.0089-0.0145] unit increase
lean body mass	New role of fat-free mass in cancer risk linked with genetic predisposition.	337,739 European ancestry individuals	1p32.2	1	56136636		rs946197-C	rs946197	intergenic_variant	2e-16	0.0128873	[0.0098-0.016] unit increase
lean body mass	New role of fat-free mass in cancer risk linked with genetic predisposition.	337,739 European ancestry individuals	1p32.2	1	56132052		rs1229947-C	rs1229947	intergenic_variant	2e-16	0.0128849	[0.0098-0.016] unit increase
lean body mass	New role of fat-free mass in cancer risk linked with genetic predisposition.	337,739 European ancestry individuals	1q25.3	1	180936558		rs3795503-T	rs3795503	missense_variant	8e-12	0.00969217	[0.0069-0.0125] unit increase
lean body mass	New role of fat-free mass in cancer risk linked with genetic predisposition.	337,739 European ancestry individuals	1p31.3	1	62114219		rs12140153-T	rs12140153	missense_variant	1e-11	0.0157596	[0.011-0.02] unit decrease
lean body mass	New role of fat-free mass in cancer risk linked with genetic predisposition.	337,739 European ancestry individuals		1	97175992		chr1:97175992-A	chr1:97175992		2e-11	0.00949518	[0.0067-0.0123] unit increase
lean body mass	New role of fat-free mass in cancer risk linked with genetic predisposition.	337,739 European ancestry individuals	1q25.2	1	176938857		rs12121068-C	rs12121068	intron_variant	2e-11	0.032359	[0.023-0.042] unit decrease
lean body mass	New role of fat-free mass in cancer risk linked with genetic predisposition.	337,739 European ancestry individuals	1p36.12	1	23028384		rs7548692-A	rs7548692	intron_variant	5e-18	0.0121804	[0.0094-0.0149] unit decrease
lean body mass	New role of fat-free mass in cancer risk linked with genetic predisposition.	337,739 European ancestry individuals	1q32.1	1	205754444		rs823118-T	rs823118	intergenic_variant	7e-18	0.0113964	[0.0088-0.014] unit increase
lean body mass	New role of fat-free mass in cancer risk linked with genetic predisposition.	337,739 European ancestry individuals	1p36.12	1	22967643		rs10917335-G	rs10917335	intron_variant	2e-17	0.0120147	[0.0092-0.0148] unit decrease
lean body mass	New role of fat-free mass in cancer risk linked with genetic predisposition.	337,739 European ancestry individuals	1p36.22	1	11260720		rs35365679-CT	rs35365679	intron_variant	3e-17	0.0126036	[0.0097-0.0155] unit increase
lean body mass	New role of fat-free mass in cancer risk linked with genetic predisposition.	337,739 European ancestry individuals	1q32.1	1	201856149		rs2678207-T	rs2678207	intron_variant	8e-17	0.0116204	[0.0089-0.0144] unit increase
lean body mass	New role of fat-free mass in cancer risk linked with genetic predisposition.	337,739 European ancestry individuals	1p32.3	1	50926173		rs12095997-T	rs12095997	intron_variant	3e-18	0.0201057	[0.016-0.025] unit increase
lean body mass	New role of fat-free mass in cancer risk linked with genetic predisposition.	337,739 European ancestry individuals		1	51410657		chr1:51410657-C	chr1:51410657		4e-18	0.0200542	[0.016-0.025] unit increase
lean body mass	New role of fat-free mass in cancer risk linked with genetic predisposition.	337,739 European ancestry individuals	1q41	1	218528059		rs1690790-A	rs1690790	regulatory_region_variant	7e-12	0.00923485	[0.0066-0.0119] unit decrease
lean body mass	New role of fat-free mass in cancer risk linked with genetic predisposition.	337,739 European ancestry individuals	1p36.12	1	22115372		rs1474647-T	rs1474647	regulatory_region_variant	3e-12	0.00925074	[0.0067-0.0118] unit increase
lean body mass	New role of fat-free mass in cancer risk linked with genetic predisposition.	337,739 European ancestry individuals	1p36.12	1	22070706		rs2501256-T	rs2501256	intron_variant	3e-12	0.00980603	[0.007-0.0126] unit increase
lean body mass	New role of fat-free mass in cancer risk linked with genetic predisposition.	337,739 European ancestry individuals	1q32.1	1	201047168		rs3850625-A	rs3850625	missense_variant	4e-12	0.0141736	[0.01-0.018] unit decrease
lean body mass	New role of fat-free mass in cancer risk linked with genetic predisposition.	337,739 European ancestry individuals	1q22	1	155336404		rs114130331-C	rs114130331	3_prime_UTR_variant	8e-11	0.0264419	[0.018-0.034] unit increase
lean body mass	New role of fat-free mass in cancer risk linked with genetic predisposition.	337,739 European ancestry individuals	1q42.3	1	235407319		rs4469707-C	rs4469707	intron_variant	8e-11	0.00891895	[0.0062-0.0116] unit decrease
lean body mass	New role of fat-free mass in cancer risk linked with genetic predisposition.	337,739 European ancestry individuals	1q25.2	1	176486797		rs10913184-T	rs10913184	intron_variant	1e-10	0.0134469	[0.0094-0.0175] unit increase
lean body mass	New role of fat-free mass in cancer risk linked with genetic predisposition.	337,739 European ancestry individuals		1	39738803		chr1:39738803-A	chr1:39738803		1e-10	0.0106948	[0.0074-0.0139] unit increase
lean body mass	New role of fat-free mass in cancer risk linked with genetic predisposition.	337,739 European ancestry individuals	1p12	1	118363187		rs34088118-AT	rs34088118	intergenic_variant	5e-11	0.0101583	[0.0071-0.0132] unit decrease
lean body mass	New role of fat-free mass in cancer risk linked with genetic predisposition.	337,739 European ancestry individuals	1p31.1	1	77154273		rs34266525-C	rs34266525	3_prime_UTR_variant	7e-11	0.0138797	[0.0097-0.0181] unit increase
lean body mass	Genomics of body fat percentage may contribute to sex bias in anorexia nervosa.	70,700 European ancestry female individuals, 85,261 European ancestry male individuals	1p31.1	1	77984833	NR	rs34517439-?	rs34517439	intron_variant	5e-28	0.3759	[0.31-0.44] unit increase
lean body mass	Genomics of body fat percentage may contribute to sex bias in anorexia nervosa.	70,700 European ancestry female individuals, 85,261 European ancestry male individuals	1p34.2	1	41078607	NR	rs2885697-?	rs2885697	intron_variant	2e-25	0.24316	[0.2-0.29] unit decrease
lean body mass	Genomics of body fat percentage may contribute to sex bias in anorexia nervosa.	70,700 European ancestry female individuals, 85,261 European ancestry male individuals	1q25.2	1	177920345	NR	rs543874-?	rs543874	intergenic_variant	5e-24	0.27501	[0.22-0.33] unit increase
lean body mass	Genomics of body fat percentage may contribute to sex bias in anorexia nervosa.	70,700 European ancestry female individuals, 85,261 European ancestry male individuals	1q21.3	1	155022502	NR	rs76798800-?	rs76798800	intron_variant	3e-21	0.23555	[0.19-0.28] unit increase
lean body mass	Genomics of body fat percentage may contribute to sex bias in anorexia nervosa.	70,700 European ancestry female individuals, 85,261 European ancestry male individuals	1p32.3	1	50755008	NR	rs111352324-?	rs111352324	intron_variant	7e-15	0.29966	[0.22-0.38] unit increase
lean body mass	Genomics of body fat percentage may contribute to sex bias in anorexia nervosa.	70,700 European ancestry female individuals, 85,261 European ancestry male individuals	1p32.2	1	56178475	NR	rs778416-?	rs778416	intron_variant	2e-13	0.19511	[0.14-0.25] unit increase
lean body mass	Genomics of body fat percentage may contribute to sex bias in anorexia nervosa.	70,700 European ancestry female individuals, 85,261 European ancestry male individuals	1q32.1	1	201832924	NR	rs2644111-?	rs2644111	intron_variant	1e-12	0.16548	[0.12-0.21] unit increase
lean body mass	Genomics of body fat percentage may contribute to sex bias in anorexia nervosa.	70,700 European ancestry female individuals, 85,261 European ancestry male individuals	1p35.1	1	33337216	NR	rs55745410-?	rs55745410	intron_variant	1e-12	0.16415	[0.12-0.21] unit decrease
lean body mass	Genomics of body fat percentage may contribute to sex bias in anorexia nervosa.	70,700 European ancestry female individuals, 85,261 European ancestry male individuals	1p36.22	1	11052779	NR	rs1884429-?	rs1884429	regulatory_region_variant	2e-12	0.18356	[0.13-0.23] unit decrease
lean body mass	Genomics of body fat percentage may contribute to sex bias in anorexia nervosa.	70,700 European ancestry female individuals, 85,261 European ancestry male individuals	1p36.11	1	26084784	NR	rs61775431-?	rs61775431	intergenic_variant	3e-09	0.17244	[0.12-0.23] unit increase
lean body mass	Genomics of body fat percentage may contribute to sex bias in anorexia nervosa.	70,700 European ancestry female individuals, 85,261 European ancestry male individuals	1q25.3	1	184037985	NR	rs3814333-?	rs3814333	regulatory_region_variant	1e-10	0.15339	[0.11-0.2] unit increase
lean body mass	Genomics of body fat percentage may contribute to sex bias in anorexia nervosa.	70,700 European ancestry female individuals, 85,261 European ancestry male individuals	1q41	1	218461445	NR	rs1108548-?	rs1108548	intron_variant	3e-10	0.1555	[0.11-0.2] unit increase
lean body mass	Genomics of body fat percentage may contribute to sex bias in anorexia nervosa.	70,700 European ancestry female individuals, 85,261 European ancestry male individuals	1q25.2	1	177920345	NR	rs543874-?	rs543874	intergenic_variant	1e-21	0.2833	[0.23-0.34] unit increase
lean body mass	Genomics of body fat percentage may contribute to sex bias in anorexia nervosa.	70,700 European ancestry female individuals, 85,261 European ancestry male individuals	1p36.12	1	21258448	NR	rs212526-?	rs212526	intron_variant	2e-08	0.12659	[0.083-0.171] unit increase
lean body mass	Genomics of body fat percentage may contribute to sex bias in anorexia nervosa.	70,700 European ancestry female individuals, 85,261 European ancestry male individuals	1p31.1	1	77984833	NR	rs34517439-?	rs34517439	intron_variant	2e-14	0.28702	[0.21-0.36] unit increase
lean body mass	Genomics of body fat percentage may contribute to sex bias in anorexia nervosa.	70,700 European ancestry female individuals, 85,261 European ancestry male individuals	1q21.3	1	155022502	NR	rs76798800-?	rs76798800	intron_variant	1e-10	0.17659	[0.12-0.23] unit increase
lean body mass	Genomics of body fat percentage may contribute to sex bias in anorexia nervosa.	70,700 European ancestry female individuals, 85,261 European ancestry male individuals	1p35.1	1	33337216	NR	rs55745410-?	rs55745410	intron_variant	2e-08	0.14087	[0.091-0.19] unit decrease
lean body mass	Genomics of body fat percentage may contribute to sex bias in anorexia nervosa.	70,700 European ancestry female individuals, 85,261 European ancestry male individuals	1p34.2	1	41078607	NR	rs2885697-?	rs2885697	intron_variant	6e-19	0.3279	[0.26-0.4] unit decrease
lean body mass	Genomics of body fat percentage may contribute to sex bias in anorexia nervosa.	70,700 European ancestry female individuals, 85,261 European ancestry male individuals	1p31.1	1	77984833	NR	rs34517439-?	rs34517439	intron_variant	4e-17	0.45602	[0.35-0.56] unit increase
lean body mass	Genomics of body fat percentage may contribute to sex bias in anorexia nervosa.	70,700 European ancestry female individuals, 85,261 European ancestry male individuals	1q21.3	1	155022502	NR	rs76798800-?	rs76798800	intron_variant	3e-13	0.28652	[0.21-0.36] unit increase
lean body mass	Genomics of body fat percentage may contribute to sex bias in anorexia nervosa.	70,700 European ancestry female individuals, 85,261 European ancestry male individuals	1q25.2	1	177920345	NR	rs543874-?	rs543874	intergenic_variant	4e-10	0.26972	[0.19-0.35] unit increase
lean body mass	Genomics of body fat percentage may contribute to sex bias in anorexia nervosa.	70,700 European ancestry female individuals, 85,261 European ancestry male individuals	1q32.1	1	201832924	NR	rs2644111-?	rs2644111	intron_variant	4e-09	0.21731	[0.15-0.29] unit increase
lean body mass	Genomics of body fat percentage may contribute to sex bias in anorexia nervosa.	70,700 European ancestry female individuals, 85,261 European ancestry male individuals	1p32.3	1	50755008	NR	rs111352324-?	rs111352324	intron_variant	5e-09	0.35743	[0.24-0.48] unit increase
lean body mass	Genomics of body fat percentage may contribute to sex bias in anorexia nervosa.	70,700 European ancestry female individuals, 85,261 European ancestry male individuals	1p36.12	1	22356912	NR	rs10917220-?	rs10917220	intergenic_variant	5e-09	0.20768	[0.14-0.28] unit decrease
lean body mass	Genomics of body fat percentage may contribute to sex bias in anorexia nervosa.	70,700 European ancestry female individuals, 85,261 European ancestry male individuals	1p36.22	1	11052779	NR	rs1884429-?	rs1884429	regulatory_region_variant	3e-08	0.22857	[0.15-0.31] unit decrease
lean body mass	Genomics of body fat percentage may contribute to sex bias in anorexia nervosa.	70,700 European ancestry female individuals, 85,261 European ancestry male individuals	1p32.2	1	56178475	NR	rs778416-?	rs778416	intron_variant	4e-08	0.23036	[0.15-0.31] unit increase
lean body mass	Bivariate genome-wide association meta-analysis of pediatric musculoskeletal traits reveals pleiotropic effects at the SREBF1/TOM1L2 locus.	8,327 European ancestry individuals, 2,087 individuals	1p36.12	1	22268202	Intergenic	rs12741884-A	rs12741884	intergenic_variant	4e-08
lean body mass	Bivariate genome-wide association meta-analysis of pediatric musculoskeletal traits reveals pleiotropic effects at the SREBF1/TOM1L2 locus.	8,327 European ancestry individuals, 2,087 individuals	1p36.12	1	22379941	Intergenic	rs6684375-T	rs6684375	regulatory_region_variant	5e-09
lean body mass	Bivariate genome-wide association meta-analysis of pediatric musculoskeletal traits reveals pleiotropic effects at the SREBF1/TOM1L2 locus.	8,327 European ancestry individuals, 2,087 individuals	1p36.12	1	22120823	WNT4	rs3765350-G	rs3765350	intron_variant	6e-09
lean body mass	Genome-wide analyses of multiple obesity-related cytokines and hormones informs biology of cardiometabolic traits.	1,403 Sub-Saharan African ancestry individuals		1	227609683		chr1:227609683-T	chr1:227609683		5e-08	1.083	[0.69-1.47] unit decrease
lean body mass	Genome-wide analyses of multiple obesity-related cytokines and hormones informs biology of cardiometabolic traits.	974 Sub-Saharan African ancestry individuals	1p13.2	1	113021154		rs201435876-AG	rs201435876	intron_variant	2e-12	1.445	[1.05-1.84] unit increase
lean body mass	Genome-wide analyses of multiple obesity-related cytokines and hormones informs biology of cardiometabolic traits.	1,544 Sub-Saharan African ancestry individuals	1q24.3	1	171681188		rs60335587-T	rs60335587	intergenic_variant	3e-09	0.327	[0.22-0.43] unit increase
lean body mass	Genome-wide analyses of multiple obesity-related cytokines and hormones informs biology of cardiometabolic traits.	1,582 Sub-Saharan African ancestry individuals	1q43	1	242942658		rs34865977-A	rs34865977	intergenic_variant	8e-13	0.369	[0.27-0.47] unit decrease
lean body mass	New role of fat-free mass in cancer risk linked with genetic predisposition.	337,739 European ancestry individuals	2q33.1	2	199056025		rs7562062-C	rs7562062	intron_variant	5e-08	0.00953648	[0.0061-0.013] unit increase
lean body mass	New role of fat-free mass in cancer risk linked with genetic predisposition.	337,739 European ancestry individuals	2p13.3	2	69509429		rs56038532-G	rs56038532	missense_variant	5e-08	0.017723	[0.011-0.024] unit increase
lean body mass	New role of fat-free mass in cancer risk linked with genetic predisposition.	337,739 European ancestry individuals	2p15	2	62581860		rs9678029-A	rs9678029	intron_variant	5e-08	0.00724721	[0.0046-0.0098] unit increase
lean body mass	New role of fat-free mass in cancer risk linked with genetic predisposition.	337,739 European ancestry individuals	2p24.1	2	20022925		rs112544217-T	rs112544217	regulatory_region_variant	4e-08	0.0253903	[0.016-0.034] unit decrease
lean body mass	New role of fat-free mass in cancer risk linked with genetic predisposition.	337,739 European ancestry individuals	2q33.1	2	199251123		rs149693607-T	rs149693607	intergenic_variant	4e-08	0.0099263	[0.0064-0.0135] unit decrease
lean body mass	New role of fat-free mass in cancer risk linked with genetic predisposition.	337,739 European ancestry individuals	2q35	2	218126825		rs150538535-TTTTG	rs150538535	intron_variant	3e-08	0.00733677	[0.0048-0.0099] unit increase
lean body mass	New role of fat-free mass in cancer risk linked with genetic predisposition.	337,739 European ancestry individuals	2q36.2	2	224413805		rs13432739-C	rs13432739	intergenic_variant	3e-08	0.0088724	[0.0057-0.012] unit increase
lean body mass	New role of fat-free mass in cancer risk linked with genetic predisposition.	337,739 European ancestry individuals	2q36.1	2	222979176		rs10189760-C	rs10189760	intergenic_variant	3e-08	0.00822435	[0.0053-0.0111] unit decrease
lean body mass	New role of fat-free mass in cancer risk linked with genetic predisposition.	337,739 European ancestry individuals	2q33.1	2	202427316		rs6435153-T	rs6435153	intron_variant	3e-08	0.0121808	[0.0079-0.0165] unit decrease
lean body mass	New role of fat-free mass in cancer risk linked with genetic predisposition.	337,739 European ancestry individuals		2	201264845		chr2:201264845-A	chr2:201264845		3e-08	0.0179863	[0.012-0.024] unit increase
lean body mass	New role of fat-free mass in cancer risk linked with genetic predisposition.	337,739 European ancestry individuals	2q33.2	2	202534835		rs182249215-C	rs182249215	intron_variant	3e-08	0.0124114	[0.008-0.0168] unit decrease
lean body mass	New role of fat-free mass in cancer risk linked with genetic predisposition.	337,739 European ancestry individuals	2q31.3	2	180734343		rs2216931-A	rs2216931	intron_variant	3e-08	0.00772215	[0.005-0.0105] unit decrease
lean body mass	New role of fat-free mass in cancer risk linked with genetic predisposition.	337,739 European ancestry individuals	2q33.1	2	197762331		rs1065949-A	rs1065949	intron_variant	2e-10	0.00839686	[0.0058-0.011] unit increase
lean body mass	New role of fat-free mass in cancer risk linked with genetic predisposition.	337,739 European ancestry individuals	2q37.3	2	241222776		rs10933538-G	rs10933538	intron_variant	2e-10	0.00879875	[0.0061-0.0115] unit increase
lean body mass	New role of fat-free mass in cancer risk linked with genetic predisposition.	337,739 European ancestry individuals	2q35	2	218318330		rs201733666-G	rs201733666	non_coding_transcript_exon_variant	3e-10	0.00847012	[0.0058-0.0111] unit decrease
lean body mass	New role of fat-free mass in cancer risk linked with genetic predisposition.	337,739 European ancestry individuals	2p24.1	2	19944070		rs113386058-T	rs113386058	intron_variant	4e-09	0.0234564	[0.016-0.031] unit decrease
lean body mass	New role of fat-free mass in cancer risk linked with genetic predisposition.	337,739 European ancestry individuals	2q37.3	2	241669569		rs6437277-G	rs6437277	intron_variant	4e-09	0.00924064	[0.0062-0.0123] unit increase
lean body mass	New role of fat-free mass in cancer risk linked with genetic predisposition.	337,739 European ancestry individuals	2q33.3	2	207156217		rs7603172-A	rs7603172	intron_variant	5e-09	0.00841482	[0.0056-0.0112] unit decrease
lean body mass	New role of fat-free mass in cancer risk linked with genetic predisposition.	337,739 European ancestry individuals	2q37.1	2	232935833		rs147542864-CT	rs147542864	intron_variant	5e-09	0.0084191	[0.0056-0.0112] unit increase
lean body mass	New role of fat-free mass in cancer risk linked with genetic predisposition.	337,739 European ancestry individuals	2p16.1	2	58650950		rs1030035-A	rs1030035	intron_variant	6e-09	0.0077785	[0.0052-0.0104] unit decrease
lean body mass	New role of fat-free mass in cancer risk linked with genetic predisposition.	337,739 European ancestry individuals	2q33.1	2	200488431		rs17532364-T	rs17532364	intergenic_variant	1e-08	0.0179964	[0.012-0.024] unit increase
lean body mass	New role of fat-free mass in cancer risk linked with genetic predisposition.	337,739 European ancestry individuals	2q33.1	2	198911326		rs12989676-G	rs12989676	intron_variant	2e-08	0.00974132	[0.0064-0.0131] unit increase
lean body mass	New role of fat-free mass in cancer risk linked with genetic predisposition.	337,739 European ancestry individuals	2q36.3	2	226132821		rs111473467-C	rs111473467	TF_binding_site_variant	2e-09	0.0255586	[0.017-0.034] unit decrease
lean body mass	New role of fat-free mass in cancer risk linked with genetic predisposition.	337,739 European ancestry individuals	2q35	2	218356632		rs3892153-T	rs3892153	intron_variant	5e-10	0.0085258	[0.0058-0.0112] unit decrease
lean body mass	New role of fat-free mass in cancer risk linked with genetic predisposition.	337,739 European ancestry individuals		2	242308625		chr2:242308625-G	chr2:242308625		5e-10	0.0151198	[0.01-0.02] unit increase
lean body mass	New role of fat-free mass in cancer risk linked with genetic predisposition.	337,739 European ancestry individuals	2q33.1	2	197922688		rs376702757-C	rs376702757	intron_variant	7e-10	0.00820756	[0.0056-0.0108] unit increase
lean body mass	New role of fat-free mass in cancer risk linked with genetic predisposition.	337,739 European ancestry individuals	2q37.3	2	240791458		rs13423471-C	rs13423471	intron_variant	3e-10	0.00912874	[0.0063-0.012] unit increase
lean body mass	New role of fat-free mass in cancer risk linked with genetic predisposition.	337,739 European ancestry individuals	2p11.2	2	88793179		rs184585-A	rs184585	intron_variant	4e-10	0.00918671	[0.0063-0.0121] unit increase
lean body mass	New role of fat-free mass in cancer risk linked with genetic predisposition.	337,739 European ancestry individuals	2q37.1	2	231935135		rs73995024-T	rs73995024	intergenic_variant	4e-10	0.0148951	[0.01-0.02] unit decrease
lean body mass	New role of fat-free mass in cancer risk linked with genetic predisposition.	337,739 European ancestry individuals	2q33.3	2	204601649		rs79716947-G	rs79716947	intron_variant	2e-08	0.0198315	[0.013-0.027] unit increase
lean body mass	New role of fat-free mass in cancer risk linked with genetic predisposition.	337,739 European ancestry individuals	2q24.3	2	168263099		rs4613239-G	rs4613239	intergenic_variant	2e-08	0.0114338	[0.0074-0.0154] unit increase
lean body mass	New role of fat-free mass in cancer risk linked with genetic predisposition.	337,739 European ancestry individuals	2q33.1	2	198963206		rs4533423-C	rs4533423	intron_variant	2e-08	0.00962772	[0.0063-0.013] unit increase
lean body mass	New role of fat-free mass in cancer risk linked with genetic predisposition.	337,739 European ancestry individuals	2q22.2	2	143195124		rs34380004-AT	rs34380004	intron_variant	3e-08	0.0108079	[0.007-0.0146] unit increase
lean body mass	New role of fat-free mass in cancer risk linked with genetic predisposition.	337,739 European ancestry individuals	2q31.3	2	180743024		rs9630986-C	rs9630986	intron_variant	3e-08	0.00777657	[0.005-0.0105] unit decrease
lean body mass	New role of fat-free mass in cancer risk linked with genetic predisposition.	337,739 European ancestry individuals	2q14.1	2	113149115		rs62161288-T	rs62161288	regulatory_region_variant	1e-10	0.0102128	[0.0071-0.0133] unit decrease
lean body mass	New role of fat-free mass in cancer risk linked with genetic predisposition.	337,739 European ancestry individuals	2p13.3	2	71245856		rs4852250-C	rs4852250	intergenic_variant	1e-09	0.00800936	[0.0054-0.0106] unit decrease
lean body mass	New role of fat-free mass in cancer risk linked with genetic predisposition.	337,739 European ancestry individuals	2q36.3	2	226299721		rs2713560-T	rs2713560	intergenic_variant	2e-09	0.00825584	[0.0056-0.0109] unit decrease
lean body mass	New role of fat-free mass in cancer risk linked with genetic predisposition.	337,739 European ancestry individuals	2q33.1	2	199384279		rs17265387-T	rs17265387	intron_variant	2e-09	0.00938287	[0.0063-0.0124] unit decrease
lean body mass	New role of fat-free mass in cancer risk linked with genetic predisposition.	337,739 European ancestry individuals	2q36.3	2	226181939		rs114043654-T	rs114043654	intron_variant	1e-09	0.0435691	[0.03-0.058] unit decrease
lean body mass	New role of fat-free mass in cancer risk linked with genetic predisposition.	337,739 European ancestry individuals	2q33.1	2	200039498		rs203763-C	rs203763	regulatory_region_variant	8e-09	0.00764665	[0.0051-0.0102] unit decrease
lean body mass	New role of fat-free mass in cancer risk linked with genetic predisposition.	337,739 European ancestry individuals		2	208483897		chr2:208483897-C	chr2:208483897		9e-09	0.00906574	[0.006-0.0122] unit decrease
lean body mass	New role of fat-free mass in cancer risk linked with genetic predisposition.	337,739 European ancestry individuals	2q31.1	2	173968239		rs16862227-T	rs16862227	intergenic_variant	9e-09	0.00905201	[0.006-0.0121] unit decrease
lean body mass	New role of fat-free mass in cancer risk linked with genetic predisposition.	337,739 European ancestry individuals	2p11.2	2	88804040		rs2848120-T	rs2848120	non_coding_transcript_exon_variant	1e-08	0.0085726	[0.0056-0.0115] unit increase
lean body mass	New role of fat-free mass in cancer risk linked with genetic predisposition.	337,739 European ancestry individuals	2q33.1	2	199537901		rs17443541-C	rs17443541	intergenic_variant	7e-10	0.0104612	[0.0071-0.0138] unit decrease
lean body mass	New role of fat-free mass in cancer risk linked with genetic predisposition.	337,739 European ancestry individuals		2	24579214		chr2:24579214-C	chr2:24579214		8e-10	0.00886419	[0.006-0.0117] unit decrease
lean body mass	New role of fat-free mass in cancer risk linked with genetic predisposition.	337,739 European ancestry individuals	2q33.1	2	199916387		rs200270618-C	rs200270618	intron_variant	8e-10	0.00825968	[0.0056-0.0109] unit decrease
lean body mass	New role of fat-free mass in cancer risk linked with genetic predisposition.	337,739 European ancestry individuals		2	200800442		chr2:200800442-A	chr2:200800442		8e-10	0.0091948	[0.0063-0.0121] unit decrease
lean body mass	New role of fat-free mass in cancer risk linked with genetic predisposition.	337,739 European ancestry individuals	2q33.3	2	207091384		rs1263618-C	rs1263618	intron_variant	8e-10	0.00876029	[0.006-0.0116] unit increase
lean body mass	New role of fat-free mass in cancer risk linked with genetic predisposition.	337,739 European ancestry individuals	2q37.3	2	241355498		rs3755397-G	rs3755397	regulatory_region_variant	8e-10	0.0136964	[0.0093-0.0181] unit increase
lean body mass	New role of fat-free mass in cancer risk linked with genetic predisposition.	337,739 European ancestry individuals	2q33.1	2	197970540		rs10204166-G	rs10204166	intron_variant	9e-10	0.00809181	[0.0055-0.0107] unit increase
lean body mass	New role of fat-free mass in cancer risk linked with genetic predisposition.	337,739 European ancestry individuals	2q31.1	2	173929212		rs7579338-A	rs7579338	intron_variant	3e-09	0.00798811	[0.0054-0.0106] unit increase
lean body mass	New role of fat-free mass in cancer risk linked with genetic predisposition.	337,739 European ancestry individuals	2p16.1	2	59103092		rs6739755-G	rs6739755	intron_variant	3e-09	0.00798736	[0.0053-0.0106] unit increase
lean body mass	New role of fat-free mass in cancer risk linked with genetic predisposition.	337,739 European ancestry individuals	2q33.1	2	197531051		rs60508173-A	rs60508173	intron_variant	4e-09	0.0078021	[0.0052-0.0104] unit increase
lean body mass	New role of fat-free mass in cancer risk linked with genetic predisposition.	337,739 European ancestry individuals	2p23.3	2	27375230		rs4665972-C	rs4665972	intron_variant	6e-34	0.0164564	[0.014-0.019] unit decrease
lean body mass	New role of fat-free mass in cancer risk linked with genetic predisposition.	337,739 European ancestry individuals		2	218278503		chr2:218278503-C	chr2:218278503		7e-34	0.0172355	[0.014-0.02] unit decrease
lean body mass	New role of fat-free mass in cancer risk linked with genetic predisposition.	337,739 European ancestry individuals	2q31.1	2	171557976		rs1047023-T	rs1047023	3_prime_UTR_variant	1e-32	0.0181401	[0.015-0.021] unit decrease
lean body mass	New role of fat-free mass in cancer risk linked with genetic predisposition.	337,739 European ancestry individuals	2p24.1	2	23673179		rs12713004-G	rs12713004	intron_variant	5e-32	0.0173996	[0.015-0.02] unit decrease
lean body mass	New role of fat-free mass in cancer risk linked with genetic predisposition.	337,739 European ancestry individuals	2p16.1	2	55879793		rs59985551-T	rs59985551	intron_variant	3e-24	0.0159812	[0.013-0.019] unit decrease
lean body mass	New role of fat-free mass in cancer risk linked with genetic predisposition.	337,739 European ancestry individuals	2p16.1	2	55869757		rs3791679-G	rs3791679	intron_variant	1e-23	0.0157171	[0.013-0.019] unit decrease
lean body mass	New role of fat-free mass in cancer risk linked with genetic predisposition.	337,739 European ancestry individuals	2q34	2	210675783		rs1047891-A	rs1047891	missense_variant	3e-23	0.014055	[0.011-0.017] unit increase
lean body mass	New role of fat-free mass in cancer risk linked with genetic predisposition.	337,739 European ancestry individuals	2q36.1	2	224201521		rs111870034-T	rs111870034	intergenic_variant	4e-15	0.0762122	[0.057-0.095] unit increase
lean body mass	New role of fat-free mass in cancer risk linked with genetic predisposition.	337,739 European ancestry individuals	2q36.1	2	224267120		rs113076424-A	rs113076424	intergenic_variant	8e-15	0.0811705	[0.061-0.102] unit increase
lean body mass	New role of fat-free mass in cancer risk linked with genetic predisposition.	337,739 European ancestry individuals	2q37.3	2	241561247		rs876531-T	rs876531	intron_variant	1e-14	0.0102536	[0.0077-0.0129] unit decrease
lean body mass	New role of fat-free mass in cancer risk linked with genetic predisposition.	337,739 European ancestry individuals	2q37.3	2	241559082		rs76993203-A	rs76993203	intron_variant	1e-14	0.0101887	[0.0076-0.0128] unit decrease
lean body mass	New role of fat-free mass in cancer risk linked with genetic predisposition.	337,739 European ancestry individuals	2p11.2	2	85591150		rs1374370-A	rs1374370	intron_variant	2e-14	0.0109716	[0.0082-0.0138] unit increase
lean body mass	New role of fat-free mass in cancer risk linked with genetic predisposition.	337,739 European ancestry individuals	2q37.1	2	232267115		rs2633261-G	rs2633261	intron_variant	2e-14	0.0148264	[0.011-0.019] unit decrease
lean body mass	New role of fat-free mass in cancer risk linked with genetic predisposition.	337,739 European ancestry individuals	2p23.3	2	27508073		rs1260326-C	rs1260326	missense_variant	7e-40	0.0177995	[0.015-0.02] unit decrease
lean body mass	New role of fat-free mass in cancer risk linked with genetic predisposition.	337,739 European ancestry individuals	2q36.2	2	224492608		rs112567314-C	rs112567314	intron_variant	2e-20	0.101442	[0.08-0.123] unit increase
lean body mass	New role of fat-free mass in cancer risk linked with genetic predisposition.	337,739 European ancestry individuals	2p13.2	2	71449236		rs4241246-A	rs4241246	intergenic_variant	5e-20	0.0122459	[0.0096-0.0149] unit increase
lean body mass	New role of fat-free mass in cancer risk linked with genetic predisposition.	337,739 European ancestry individuals	2q35	2	217261458		rs2194747-G	rs2194747	non_coding_transcript_exon_variant	1e-19	0.0132601	[0.01-0.016] unit decrease
lean body mass	New role of fat-free mass in cancer risk linked with genetic predisposition.	337,739 European ancestry individuals	2q31.1	2	171665317		rs7600835-A	rs7600835	intergenic_variant	3e-14	0.0107026	[0.0079-0.0135] unit decrease
lean body mass	New role of fat-free mass in cancer risk linked with genetic predisposition.	337,739 European ancestry individuals	2q24.3	2	168887282		rs35962426-T	rs35962426	intron_variant	4e-14	0.010661	[0.0079-0.0134] unit decrease
lean body mass	New role of fat-free mass in cancer risk linked with genetic predisposition.	337,739 European ancestry individuals	2q37.1	2	232230158		rs78198962-T	rs78198962	intron_variant	8e-14	0.0277891	[0.02-0.035] unit increase
lean body mass	New role of fat-free mass in cancer risk linked with genetic predisposition.	337,739 European ancestry individuals	2q24.3	2	168817357		rs830030-A	rs830030	intron_variant	1e-13	0.0100325	[0.0074-0.0127] unit increase
lean body mass	New role of fat-free mass in cancer risk linked with genetic predisposition.	337,739 European ancestry individuals	2q31.1	2	172046366		rs34636594-G	rs34636594	intron_variant	4e-11	0.00975072	[0.0069-0.0127] unit decrease
lean body mass	New role of fat-free mass in cancer risk linked with genetic predisposition.	337,739 European ancestry individuals	2q33.1	2	198085516		rs1064213-A	rs1064213	missense_variant	4e-11	0.00869284	[0.0061-0.0113] unit increase
lean body mass	New role of fat-free mass in cancer risk linked with genetic predisposition.	337,739 European ancestry individuals	2p16.1	2	58708147		rs4671328-G	rs4671328	intron_variant	3e-11	0.00886486	[0.0062-0.0115] unit increase
lean body mass	New role of fat-free mass in cancer risk linked with genetic predisposition.	337,739 European ancestry individuals	2q33.1	2	197628113		rs6728904-T	rs6728904	intron_variant	3e-11	0.00879091	[0.0062-0.0114] unit increase
lean body mass	New role of fat-free mass in cancer risk linked with genetic predisposition.	337,739 European ancestry individuals	2p23.3	2	23886446		rs17045981-G	rs17045981	intron_variant	3e-21	0.0164553	[0.013-0.02] unit decrease
lean body mass	New role of fat-free mass in cancer risk linked with genetic predisposition.	337,739 European ancestry individuals	2p23.3	2	23995229		rs72781654-C	rs72781654	intron_variant	9e-21	0.015717	[0.012-0.019] unit decrease
lean body mass	New role of fat-free mass in cancer risk linked with genetic predisposition.	337,739 European ancestry individuals	2p25.3	2	380055		rs141224959-A	rs141224959	intergenic_variant	4e-22	0.0333719	[0.027-0.04] unit decrease
lean body mass	New role of fat-free mass in cancer risk linked with genetic predisposition.	337,739 European ancestry individuals	2p23.3	2	23812637		rs7605327-T	rs7605327	intron_variant	5e-22	0.0139127	[0.011-0.017] unit decrease
lean body mass	New role of fat-free mass in cancer risk linked with genetic predisposition.	337,739 European ancestry individuals	2q31.1	2	171520702		rs7585974-G	rs7585974	intergenic_variant	6e-22	0.0162941	[0.013-0.02] unit decrease
lean body mass	New role of fat-free mass in cancer risk linked with genetic predisposition.	337,739 European ancestry individuals	2q36.3	2	226440693		rs72971356-G	rs72971356	regulatory_region_variant	2e-13	0.0108939	[0.008-0.0138] unit increase
lean body mass	New role of fat-free mass in cancer risk linked with genetic predisposition.	337,739 European ancestry individuals		2	24429234		chr2:24429234-C	chr2:24429234		2e-13	0.0150013	[0.011-0.019] unit decrease
lean body mass	New role of fat-free mass in cancer risk linked with genetic predisposition.	337,739 European ancestry individuals	2q37.1	2	231463970		rs10202701-T	rs10202701	5_prime_UTR_variant	4e-13	0.00962356	[0.007-0.0122] unit decrease
lean body mass	New role of fat-free mass in cancer risk linked with genetic predisposition.	337,739 European ancestry individuals	2q31.1	2	171748889		rs4667694-A	rs4667694	3_prime_UTR_variant	6e-13	0.0105814	[0.0077-0.0135] unit decrease
lean body mass	New role of fat-free mass in cancer risk linked with genetic predisposition.	337,739 European ancestry individuals	2q37.1	2	232128864		rs3103261-A	rs3103261	intron_variant	7e-13	0.0159273	[0.012-0.02] unit decrease
lean body mass	New role of fat-free mass in cancer risk linked with genetic predisposition.	337,739 European ancestry individuals	2q37.1	2	232720589		rs6755070-T	rs6755070	intron_variant	9e-13	0.00997676	[0.0072-0.0127] unit decrease
lean body mass	New role of fat-free mass in cancer risk linked with genetic predisposition.	337,739 European ancestry individuals	2p21	2	42348680		rs10202845-G	rs10202845	intron_variant	9e-13	0.0149867	[0.011-0.019] unit decrease
lean body mass	New role of fat-free mass in cancer risk linked with genetic predisposition.	337,739 European ancestry individuals	2p25.3	2	633054		rs143684747-AC	rs143684747	intergenic_variant	3e-71	0.0312541	[0.028-0.035] unit decrease
lean body mass	New role of fat-free mass in cancer risk linked with genetic predisposition.	337,739 European ancestry individuals	2p25.3	2	417167		rs62106258-C	rs62106258	intergenic_variant	2e-54	0.0476051	[0.042-0.054] unit decrease
lean body mass	New role of fat-free mass in cancer risk linked with genetic predisposition.	337,739 European ancestry individuals	2q35	2	217447875		rs2618152-C	rs2618152	intron_variant	6e-30	0.016831	[0.014-0.02] unit decrease
lean body mass	New role of fat-free mass in cancer risk linked with genetic predisposition.	337,739 European ancestry individuals	2p25.3	2	599547		rs2683989-C	rs2683989	intergenic_variant	7e-29	0.0152555	[0.013-0.018] unit decrease
lean body mass	New role of fat-free mass in cancer risk linked with genetic predisposition.	337,739 European ancestry individuals	2p24.1	2	23689531		rs2551347-T	rs2551347	non_coding_transcript_exon_variant	7e-29	0.0168715	[0.014-0.02] unit decrease
lean body mass	New role of fat-free mass in cancer risk linked with genetic predisposition.	337,739 European ancestry individuals	2q36.2	2	224848244		rs112637383-A	rs112637383	intron_variant	1e-16	0.0799092	[0.061-0.099] unit increase
lean body mass	New role of fat-free mass in cancer risk linked with genetic predisposition.	337,739 European ancestry individuals	2q36.2	2	224758710		rs113793332-A	rs113793332	intergenic_variant	1e-16	0.0795543	[0.061-0.098] unit increase
lean body mass	New role of fat-free mass in cancer risk linked with genetic predisposition.	337,739 European ancestry individuals		2	24316899		chr2:24316899-C	chr2:24316899		9e-12	0.0120584	[0.0086-0.0155] unit decrease
lean body mass	New role of fat-free mass in cancer risk linked with genetic predisposition.	337,739 European ancestry individuals	2q37.1	2	232842901		rs12694917-T	rs12694917	intron_variant	1e-11	0.009314	[0.0066-0.012] unit decrease
lean body mass	New role of fat-free mass in cancer risk linked with genetic predisposition.	337,739 European ancestry individuals	2q31.1	2	172024653		rs10201053-G	rs10201053	intron_variant	2e-11	0.00971939	[0.0069-0.0125] unit decrease
lean body mass	New role of fat-free mass in cancer risk linked with genetic predisposition.	337,739 European ancestry individuals		2	198521749		chr2:198521749-T	chr2:198521749		2e-11	0.00887946	[0.0063-0.0115] unit increase
lean body mass	New role of fat-free mass in cancer risk linked with genetic predisposition.	337,739 European ancestry individuals	2q36.3	2	226398866		rs7592897-T	rs7592897	intergenic_variant	5e-18	0.0124256	[0.0096-0.0152] unit increase
lean body mass	New role of fat-free mass in cancer risk linked with genetic predisposition.	337,739 European ancestry individuals	2p23.2	2	27711657		rs58199976-C	rs58199976	intron_variant	2e-17	0.0126806	[0.0098-0.0156] unit increase
lean body mass	New role of fat-free mass in cancer risk linked with genetic predisposition.	337,739 European ancestry individuals	2p16.1	2	55768996		rs7590753-G	rs7590753	regulatory_region_variant	3e-18	0.0141839	[0.011-0.017] unit decrease
lean body mass	New role of fat-free mass in cancer risk linked with genetic predisposition.	337,739 European ancestry individuals	2q34	2	210743655		rs4673553-G	rs4673553	intergenic_variant	4e-18	0.0115061	[0.0089-0.0141] unit increase
lean body mass	New role of fat-free mass in cancer risk linked with genetic predisposition.	337,739 European ancestry individuals	2q36.1	2	223091692		rs6711710-C	rs6711710	intron_variant	5e-18	0.0138534	[0.011-0.017] unit decrease
lean body mass	New role of fat-free mass in cancer risk linked with genetic predisposition.	337,739 European ancestry individuals	2q37.1	2	232822370		rs2197563-A	rs2197563	intron_variant	1e-12	0.00952465	[0.0069-0.0122] unit decrease
lean body mass	New role of fat-free mass in cancer risk linked with genetic predisposition.	337,739 European ancestry individuals		2	171886824		chr2:171886824-C	chr2:171886824		2e-12	0.0096109	[0.0069-0.0123] unit decrease
lean body mass	New role of fat-free mass in cancer risk linked with genetic predisposition.	337,739 European ancestry individuals	2q35	2	217232993		rs2194748-T	rs2194748	intron_variant	6e-12	0.00950903	[0.0068-0.0122] unit decrease
lean body mass	New role of fat-free mass in cancer risk linked with genetic predisposition.	337,739 European ancestry individuals	2p25.1	2	9647639		rs6747234-G	rs6747234	intron_variant	3e-12	0.00974948	[0.007-0.0125] unit increase
lean body mass	New role of fat-free mass in cancer risk linked with genetic predisposition.	337,739 European ancestry individuals	2p11.2	2	88625336		rs34258317-T	rs34258317	intron_variant	4e-12	0.0101779	[0.0073-0.0131] unit increase
lean body mass	New role of fat-free mass in cancer risk linked with genetic predisposition.	337,739 European ancestry individuals	2q36.1	2	224127374		rs112322499-G	rs112322499	intergenic_variant	5e-12	0.0616401	[0.044-0.079] unit increase
lean body mass	New role of fat-free mass in cancer risk linked with genetic predisposition.	337,739 European ancestry individuals	2p16.1	2	55973788		rs76059728-C	rs76059728	intron_variant	8e-11	0.0201399	[0.014-0.026] unit increase
lean body mass	New role of fat-free mass in cancer risk linked with genetic predisposition.	337,739 European ancestry individuals	2q31.1	2	170912441		rs11902369-C	rs11902369	intron_variant	8e-11	0.00909849	[0.0064-0.0118] unit decrease
lean body mass	New role of fat-free mass in cancer risk linked with genetic predisposition.	337,739 European ancestry individuals	2q33.1	2	199456327		rs13014796-A	rs13014796	intron_variant	1e-10	0.0114089	[0.0079-0.0149] unit decrease
lean body mass	New role of fat-free mass in cancer risk linked with genetic predisposition.	337,739 European ancestry individuals		2	224089978		chr2:224089978-A	chr2:224089978		6e-11	0.00865215	[0.0061-0.0112] unit decrease
lean body mass	New role of fat-free mass in cancer risk linked with genetic predisposition.	337,739 European ancestry individuals	2q32.1	2	182374192		rs10931008-C	rs10931008	intron_variant	6e-11	0.00909591	[0.0064-0.0118] unit decrease
lean body mass	New role of fat-free mass in cancer risk linked with genetic predisposition.	337,739 European ancestry individuals	2p23.3	2	25234839		rs11695471-A	rs11695471	intron_variant	6e-11	0.00919132	[0.0064-0.0119] unit decrease
lean body mass	New role of fat-free mass in cancer risk linked with genetic predisposition.	337,739 European ancestry individuals	2q37.1	2	232346649		rs10933390-A	rs10933390	intergenic_variant	6e-11	0.00903594	[0.0063-0.0117] unit decrease
lean body mass	New role of fat-free mass in cancer risk linked with genetic predisposition.	337,739 European ancestry individuals	2q37.1	2	231954599		rs139417240-T	rs139417240	intergenic_variant	6e-11	0.0272099	[0.019-0.035] unit increase
lean body mass	New role of fat-free mass in cancer risk linked with genetic predisposition.	337,739 European ancestry individuals	2q33.3	2	204511633		rs4419221-A	rs4419221	intergenic_variant	7e-11	0.0212479	[0.015-0.028] unit increase
lean body mass	Four pleiotropic loci associated with fat mass and lean mass.	9,684 European ancestry individuals, 1,541 Han Chinese ancestry individuals, 847 African American individuals, 445 Hispanic individuals	2q36.3	2	226231160	IRS1	rs1024137-T	rs1024137	intergenic_variant	4e-13
lean body mass	Discovery Genome-Wide Association Study of Body Composition in 4,386 Adults From the UK Biobank's Pilot Imaging Enhancement Study.	2,294 White British ancestry female individuals, 2,109 White British ancestry male individuals	2p16.1	2	58571935		rs7592270-T	rs7592270	intron_variant	2e-08	0.49	kg increase
lean body mass	Discovery Genome-Wide Association Study of Body Composition in 4,386 Adults From the UK Biobank's Pilot Imaging Enhancement Study.	2,294 White British ancestry female individuals, 2,109 White British ancestry male individuals	2p16.1	2	58571935		rs7592270-T	rs7592270	intron_variant	2e-08	2.48	kg increase
lean body mass	Genomics of body fat percentage may contribute to sex bias in anorexia nervosa.	70,700 European ancestry female individuals, 85,261 European ancestry male individuals	2p25.3	2	417167	NR	rs62106258-?	rs62106258	intergenic_variant	2e-24	0.51833	[0.42-0.62] unit decrease
lean body mass	Genomics of body fat percentage may contribute to sex bias in anorexia nervosa.	70,700 European ancestry female individuals, 85,261 European ancestry male individuals	2q31.1	2	171560300	NR	rs56228832-?	rs56228832	regulatory_region_variant	2e-23	0.25637	[0.21-0.31] unit decrease
lean body mass	Genomics of body fat percentage may contribute to sex bias in anorexia nervosa.	70,700 European ancestry female individuals, 85,261 European ancestry male individuals	2p23.3	2	27508073	NR	rs1260326-?	rs1260326	missense_variant	4e-22	0.21751	[0.17-0.26] unit increase
lean body mass	Genomics of body fat percentage may contribute to sex bias in anorexia nervosa.	70,700 European ancestry female individuals, 85,261 European ancestry male individuals	2q35	2	217447875	NR	rs2618152-?	rs2618152	intron_variant	3e-17	0.20922	[0.16-0.26] unit increase
lean body mass	Genomics of body fat percentage may contribute to sex bias in anorexia nervosa.	70,700 European ancestry female individuals, 85,261 European ancestry male individuals	2p16.1	2	55879793	NR	rs59985551-?	rs59985551	intron_variant	1e-16	0.21826	[0.17-0.27] unit decrease
lean body mass	Genomics of body fat percentage may contribute to sex bias in anorexia nervosa.	70,700 European ancestry female individuals, 85,261 European ancestry male individuals	2q34	2	210675783	NR	rs1047891-?	rs1047891	missense_variant	1e-13	0.17494	[0.13-0.22] unit increase
lean body mass	Genomics of body fat percentage may contribute to sex bias in anorexia nervosa.	70,700 European ancestry female individuals, 85,261 European ancestry male individuals	2q36.3	2	226395248	NR	rs17246129-?	rs17246129	intergenic_variant	3e-11	0.15917	[0.11-0.21] unit increase
lean body mass	Genomics of body fat percentage may contribute to sex bias in anorexia nervosa.	70,700 European ancestry female individuals, 85,261 European ancestry male individuals	2p24.1	2	23664567	NR	rs1991083-?	rs1991083	intron_variant	5e-13	0.1714	[0.12-0.22] unit increase
lean body mass	Genomics of body fat percentage may contribute to sex bias in anorexia nervosa.	70,700 European ancestry female individuals, 85,261 European ancestry male individuals	2p13.2	2	71357071	NR	rs56408212-?	rs56408212	intron_variant	3e-12	0.15542	[0.11-0.2] unit decrease
lean body mass	Genomics of body fat percentage may contribute to sex bias in anorexia nervosa.	70,700 European ancestry female individuals, 85,261 European ancestry male individuals	2p22.3	2	33123612	NR	rs115179432-?	rs115179432	intron_variant	8e-10	0.26195	[0.18-0.35] unit decrease
lean body mass	Genomics of body fat percentage may contribute to sex bias in anorexia nervosa.	70,700 European ancestry female individuals, 85,261 European ancestry male individuals	2q33.3	2	204517128	NR	rs12694002-?	rs12694002	intergenic_variant	7e-09	0.31699	[0.21-0.42] unit increase
lean body mass	Genomics of body fat percentage may contribute to sex bias in anorexia nervosa.	70,700 European ancestry female individuals, 85,261 European ancestry male individuals	2p11.2	2	85573985	NR	rs62165906-?	rs62165906	intron_variant	2e-10	0.23736	[0.16-0.31] unit increase
lean body mass	Genomics of body fat percentage may contribute to sex bias in anorexia nervosa.	70,700 European ancestry female individuals, 85,261 European ancestry male individuals	2q36.1	2	223091692	NR	rs6711710-?	rs6711710	intron_variant	3e-10	0.16819	[0.12-0.22] unit increase
lean body mass	Genomics of body fat percentage may contribute to sex bias in anorexia nervosa.	70,700 European ancestry female individuals, 85,261 European ancestry male individuals	2q37.1	2	232230158	NR	rs78198962-?	rs78198962	intron_variant	5e-10	0.39134	[0.27-0.51] unit increase
lean body mass	Genomics of body fat percentage may contribute to sex bias in anorexia nervosa.	70,700 European ancestry female individuals, 85,261 European ancestry male individuals	2q13	2	111496274	NR	rs1345203-?	rs1345203	intron_variant	2e-08	0.15115	[0.098-0.204] unit increase
lean body mass	Genomics of body fat percentage may contribute to sex bias in anorexia nervosa.	70,700 European ancestry female individuals, 85,261 European ancestry male individuals	2p16.1	2	55879793	NR	rs59985551-?	rs59985551	intron_variant	1e-14	0.22285	[0.17-0.28] unit decrease
lean body mass	Genomics of body fat percentage may contribute to sex bias in anorexia nervosa.	70,700 European ancestry female individuals, 85,261 European ancestry male individuals	2p25.3	2	417167	NR	rs62106258-?	rs62106258	intergenic_variant	2e-14	0.4241	[0.32-0.53] unit decrease
lean body mass	Genomics of body fat percentage may contribute to sex bias in anorexia nervosa.	70,700 European ancestry female individuals, 85,261 European ancestry male individuals	2p23.3	2	27508073	NR	rs1260326-?	rs1260326	missense_variant	2e-13	0.1816	[0.13-0.23] unit increase
lean body mass	Genomics of body fat percentage may contribute to sex bias in anorexia nervosa.	70,700 European ancestry female individuals, 85,261 European ancestry male individuals	2q34	2	210675783	NR	rs1047891-?	rs1047891	missense_variant	4e-09	0.15189	[0.1-0.2] unit increase
lean body mass	Genomics of body fat percentage may contribute to sex bias in anorexia nervosa.	70,700 European ancestry female individuals, 85,261 European ancestry male individuals	2q31.1	2	171560300	NR	rs56228832-?	rs56228832	regulatory_region_variant	3e-08	0.15632	[0.1-0.21] unit decrease
lean body mass	Genomics of body fat percentage may contribute to sex bias in anorexia nervosa.	70,700 European ancestry female individuals, 85,261 European ancestry male individuals	2q31.1	2	171560300	NR	rs56228832-?	rs56228832	regulatory_region_variant	8e-17	0.33802	[0.26-0.42] unit decrease
lean body mass	Genomics of body fat percentage may contribute to sex bias in anorexia nervosa.	70,700 European ancestry female individuals, 85,261 European ancestry male individuals	2p25.3	2	417167	NR	rs62106258-?	rs62106258	intergenic_variant	3e-13	0.58499	[0.43-0.74] unit decrease
lean body mass	Genomics of body fat percentage may contribute to sex bias in anorexia nervosa.	70,700 European ancestry female individuals, 85,261 European ancestry male individuals	2p23.3	2	27508073	NR	rs1260326-?	rs1260326	missense_variant	1e-12	0.25305	[0.18-0.32] unit increase
lean body mass	Genomics of body fat percentage may contribute to sex bias in anorexia nervosa.	70,700 European ancestry female individuals, 85,261 European ancestry male individuals	2q35	2	217447875	NR	rs2618152-?	rs2618152	intron_variant	5e-11	0.2567	[0.18-0.33] unit increase
lean body mass	Genomics of body fat percentage may contribute to sex bias in anorexia nervosa.	70,700 European ancestry female individuals, 85,261 European ancestry male individuals	2p24.1	2	23664567	NR	rs1991083-?	rs1991083	intron_variant	2e-08	0.21106	[0.14-0.28] unit increase
lean body mass	Genomics of body fat percentage may contribute to sex bias in anorexia nervosa.	70,700 European ancestry female individuals, 85,261 European ancestry male individuals	2q36.3	2	226395248	NR	rs17246129-?	rs17246129	intergenic_variant	5e-08	0.20752	[0.13-0.28] unit increase
lean body mass	Genomics of body fat percentage may contribute to sex bias in anorexia nervosa.	70,700 European ancestry female individuals, 85,261 European ancestry male individuals	2p13.2	2	71357071	NR	rs56408212-?	rs56408212	intron_variant	5e-08	0.19204	[0.12-0.26] unit decrease
lean body mass	Bivariate genome-wide association meta-analysis of pediatric musculoskeletal traits reveals pleiotropic effects at the SREBF1/TOM1L2 locus.	8,327 European ancestry individuals, 2,087 individuals	2q24.3	2	165721604	Intergenic	rs6726821-G	rs6726821	intergenic_variant	4e-08
lean body mass	Exome sequencing and analysis of 454,787 UK Biobank participants.	423,650 European ancestry individuals		2	226796947		chr2:226796947-GC	chr2:226796947		4e-15	0.71	[-0.887--0.533] unit decrease
lean body mass	Exome sequencing and analysis of 454,787 UK Biobank participants.	423,624 European ancestry individuals		2	226796947		chr2:226796947-GC	chr2:226796947		1e-14	0.705	[-0.883--0.527] unit decrease
lean body mass	Exome sequencing and analysis of 454,787 UK Biobank participants.	423,573 European ancestry individuals		2	226796947		chr2:226796947-GC	chr2:226796947		3e-17	0.732	[-0.903--0.562] unit decrease
lean body mass	Exome sequencing and analysis of 454,787 UK Biobank participants.	423,502 European ancestry individuals		2	226796947		chr2:226796947-GC	chr2:226796947		1e-14	0.689	[-0.864--0.515] unit decrease
lean body mass	Exome sequencing and analysis of 454,787 UK Biobank participants.	423,364 European ancestry individuals		2	226796947		chr2:226796947-GC	chr2:226796947		5e-17	0.734	[-0.905--0.563] unit decrease
lean body mass	Genome-wide analyses of multiple obesity-related cytokines and hormones informs biology of cardiometabolic traits.	1,582 Sub-Saharan African ancestry individuals	2p16.1	2	60175442		rs60794903-T	rs60794903	intergenic_variant	5e-08	0.376	[0.24-0.51] unit increase
lean body mass	Genome-wide analyses of multiple obesity-related cytokines and hormones informs biology of cardiometabolic traits.	974 Sub-Saharan African ancestry individuals	2q11.1	2	95663508		rs759790-A	rs759790	intron_variant	8e-11	0.851	[0.6-1.1] unit decrease
lean body mass	Genome-wide analyses of multiple obesity-related cytokines and hormones informs biology of cardiometabolic traits.	974 Sub-Saharan African ancestry individuals	2p25.3	2	3056120		rs77458176-T	rs77458176	intron_variant	4e-10	1.723	[1.19-2.26] unit increase
lean body mass	Genome-wide analyses of multiple obesity-related cytokines and hormones informs biology of cardiometabolic traits.	974 Sub-Saharan African ancestry individuals	2p24.3	2	12346429		rs181139860-T	rs181139860	intron_variant	2e-08	1.382	[0.9-1.86] unit decrease
lean body mass	Large meta-analysis of genome-wide association studies identifies five loci for lean body mass.	37,450 European ancestry individuals, 842 Old Order Amish individuals	2q36.3	2	226257202	IRS1	rs2943656-?	rs2943656	regulatory_region_variant	2e-11	0.14	[0.1-0.18] unit decrease
lean body mass	Discovery Genome-Wide Association Study of Body Composition in 4,386 Adults From the UK Biobank's Pilot Imaging Enhancement Study.	2,109 White British ancestry male individuals	3p22.3	3	32220942		rs145972737-A	rs145972737	intergenic_variant	5e-09	910.02	g increase
lean body mass	New role of fat-free mass in cancer risk linked with genetic predisposition.	337,739 European ancestry individuals	3q27.1	3	184179837		rs843368-T	rs843368	non_coding_transcript_exon_variant	5e-08	0.00719539	[0.0046-0.0098] unit decrease
lean body mass	New role of fat-free mass in cancer risk linked with genetic predisposition.	337,739 European ancestry individuals		3	181386790		chr3:181386790-C	chr3:181386790		4e-08	0.0106878	[0.0069-0.0145] unit increase
lean body mass	New role of fat-free mass in cancer risk linked with genetic predisposition.	337,739 European ancestry individuals	3q29	3	196221889		rs149309867-A	rs149309867	intron_variant	3e-08	0.0139612	[0.009-0.0189] unit increase
lean body mass	New role of fat-free mass in cancer risk linked with genetic predisposition.	337,739 European ancestry individuals	3p21.2	3	51580187		rs74330453-C	rs74330453	intron_variant	2e-10	0.0285278	[0.02-0.037] unit increase
lean body mass	New role of fat-free mass in cancer risk linked with genetic predisposition.	337,739 European ancestry individuals	3q25.2	3	154167714		rs357486-C	rs357486	intron_variant	3e-10	0.00835837	[0.0058-0.011] unit decrease
lean body mass	New role of fat-free mass in cancer risk linked with genetic predisposition.	337,739 European ancestry individuals	3q25.2	3	154301098		rs9438-C	rs9438	missense_variant	3e-10	0.00852751	[0.0059-0.0112] unit increase
lean body mass	New role of fat-free mass in cancer risk linked with genetic predisposition.	337,739 European ancestry individuals	3p13	3	72343159		rs11128264-T	rs11128264	intergenic_variant	3e-10	0.00833067	[0.0057-0.0109] unit decrease
lean body mass	New role of fat-free mass in cancer risk linked with genetic predisposition.	337,739 European ancestry individuals	3q25.2	3	153940162		rs1568488-C	rs1568488	intron_variant	4e-09	0.00795016	[0.0053-0.0106] unit decrease
lean body mass	New role of fat-free mass in cancer risk linked with genetic predisposition.	337,739 European ancestry individuals	3q12.1	3	98796237		rs3836215-CCA	rs3836215	3_prime_UTR_variant	6e-09	0.00826629	[0.0055-0.0111] unit decrease
lean body mass	New role of fat-free mass in cancer risk linked with genetic predisposition.	337,739 European ancestry individuals	3q26.2	3	170910120		rs6804915-A	rs6804915	intron_variant	2e-09	0.00865961	[0.0058-0.0115] unit increase
lean body mass	New role of fat-free mass in cancer risk linked with genetic predisposition.	337,739 European ancestry individuals	3q12.1	3	98944689		rs9827857-C	rs9827857	intron_variant	5e-10	0.0120762	[0.0083-0.0159] unit increase
lean body mass	New role of fat-free mass in cancer risk linked with genetic predisposition.	337,739 European ancestry individuals	3p21.2	3	51668465		rs1127553-G	rs1127553	3_prime_UTR_variant	6e-10	0.028057	[0.019-0.037] unit increase
lean body mass	New role of fat-free mass in cancer risk linked with genetic predisposition.	337,739 European ancestry individuals	3q27.3	3	187725526		rs61732778-A	rs61732778	synonymous_variant	3e-10	0.0161313	[0.011-0.021] unit increase
lean body mass	New role of fat-free mass in cancer risk linked with genetic predisposition.	337,739 European ancestry individuals	3p14.2	3	62727588		rs557951-G	rs557951	intron_variant	2e-08	0.00799568	[0.0052-0.0108] unit increase
lean body mass	New role of fat-free mass in cancer risk linked with genetic predisposition.	337,739 European ancestry individuals	3p21.31	3	48190429		rs1903061-G	rs1903061	TF_binding_site_variant	2e-08	0.0130742	[0.0085-0.0177] unit decrease
lean body mass	New role of fat-free mass in cancer risk linked with genetic predisposition.	337,739 European ancestry individuals	3q26.33	3	181702057		rs147668127-TACAC	rs147668127	intron_variant	2e-08	0.0105483	[0.0068-0.0143] unit increase
lean body mass	New role of fat-free mass in cancer risk linked with genetic predisposition.	337,739 European ancestry individuals	3q24	3	147733712		rs62273999-C	rs62273999	regulatory_region_variant	3e-08	0.00738861	[0.0048-0.01] unit decrease
lean body mass	New role of fat-free mass in cancer risk linked with genetic predisposition.	337,739 European ancestry individuals	3p21.31	3	49157099		rs138653738-T	rs138653738	intron_variant	1e-10	0.0205352	[0.014-0.027] unit increase
lean body mass	New role of fat-free mass in cancer risk linked with genetic predisposition.	337,739 European ancestry individuals	3p21.31	3	48904118		rs7432782-C	rs7432782	regulatory_region_variant	2e-10	0.0205113	[0.014-0.027] unit increase
lean body mass	New role of fat-free mass in cancer risk linked with genetic predisposition.	337,739 European ancestry individuals	3p12.1	3	85215116		rs13078384-A	rs13078384	intron_variant	2e-10	0.00912167	[0.0063-0.0119] unit increase
lean body mass	New role of fat-free mass in cancer risk linked with genetic predisposition.	337,739 European ancestry individuals	3p21.31	3	48797812		rs149178804-A	rs149178804	intron_variant	2e-10	0.0205228	[0.014-0.027] unit increase
lean body mass	New role of fat-free mass in cancer risk linked with genetic predisposition.	337,739 European ancestry individuals	3p24.2	3	25175638		rs1347559-C	rs1347559	intron_variant	1e-09	0.00838821	[0.0057-0.0111] unit decrease
lean body mass	New role of fat-free mass in cancer risk linked with genetic predisposition.	337,739 European ancestry individuals		3	196128189		chr3:196128189-C	chr3:196128189		1e-09	0.00848288	[0.0057-0.0112] unit increase
lean body mass	New role of fat-free mass in cancer risk linked with genetic predisposition.	337,739 European ancestry individuals	3q12.1	3	98996979		rs7633464-A	rs7633464	intron_variant	1e-09	0.00805901	[0.0055-0.0106] unit increase
lean body mass	New role of fat-free mass in cancer risk linked with genetic predisposition.	337,739 European ancestry individuals	3q29	3	196351278		rs6772164-A	rs6772164	3_prime_UTR_variant	6e-09	0.0079881	[0.0053-0.0107] unit increase
lean body mass	New role of fat-free mass in cancer risk linked with genetic predisposition.	337,739 European ancestry individuals	3q26.1	3	161676264		rs4635724-T	rs4635724	intron_variant	7e-09	0.00766472	[0.0051-0.0103] unit decrease
lean body mass	New role of fat-free mass in cancer risk linked with genetic predisposition.	337,739 European ancestry individuals	3p25.1	3	14001912		rs112131472-A	rs112131472	intron_variant	7e-09	0.0306424	[0.02-0.041] unit decrease
lean body mass	New role of fat-free mass in cancer risk linked with genetic predisposition.	337,739 European ancestry individuals	3p12.1	3	84172623		rs9827823-C	rs9827823	intergenic_variant	9e-09	0.0105606	[0.007-0.0142] unit decrease
lean body mass	New role of fat-free mass in cancer risk linked with genetic predisposition.	337,739 European ancestry individuals		3	107554415		chr3:107554415-A	chr3:107554415		1e-08	0.0103134	[0.0068-0.0139] unit decrease
lean body mass	New role of fat-free mass in cancer risk linked with genetic predisposition.	337,739 European ancestry individuals	3p21.2	3	52034758		rs72622936-G	rs72622936	intergenic_variant	1e-08	0.0130651	[0.0086-0.0176] unit decrease
lean body mass	New role of fat-free mass in cancer risk linked with genetic predisposition.	337,739 European ancestry individuals	3q26.1	3	161748472		rs141660695-ATTAT	rs141660695	intergenic_variant	8e-10	0.00868261	[0.0059-0.0115] unit increase
lean body mass	New role of fat-free mass in cancer risk linked with genetic predisposition.	337,739 European ancestry individuals	3q26.2	3	170313737		rs73181273-A	rs73181273	intergenic_variant	3e-09	0.044582	[0.03-0.059] unit increase
lean body mass	New role of fat-free mass in cancer risk linked with genetic predisposition.	337,739 European ancestry individuals		3	153798886		chr3:153798886-T	chr3:153798886		4e-09	0.00910756	[0.0061-0.0121] unit decrease
lean body mass	New role of fat-free mass in cancer risk linked with genetic predisposition.	337,739 European ancestry individuals	3q23	3	141605714		rs295320-G	rs295320	intron_variant	1e-33	0.0163654	[0.014-0.019] unit increase
lean body mass	New role of fat-free mass in cancer risk linked with genetic predisposition.	337,739 European ancestry individuals	3q27.2	3	185772396		rs73175572-G	rs73175572	intron_variant	5e-33	0.0252865	[0.021-0.029] unit increase
lean body mass	New role of fat-free mass in cancer risk linked with genetic predisposition.	337,739 European ancestry individuals	3q27.2	3	185830875		rs2194411-A	rs2194411	intergenic_variant	5e-32	0.0234626	[0.02-0.027] unit increase
lean body mass	New role of fat-free mass in cancer risk linked with genetic predisposition.	337,739 European ancestry individuals	3q26.31	3	172251287		rs7652177-G	rs7652177	missense_variant	2e-24	0.0134539	[0.011-0.016] unit decrease
lean body mass	New role of fat-free mass in cancer risk linked with genetic predisposition.	337,739 European ancestry individuals	3q21.3	3	129301935		rs6765930-G	rs6765930	splice_polypyrimidine_tract_variant	1e-15	0.0127096	[0.0096-0.0158] unit decrease
lean body mass	New role of fat-free mass in cancer risk linked with genetic predisposition.	337,739 European ancestry individuals	3p21.1	3	53039298		rs71301804-A	rs71301804	intron_variant	1e-15	0.0178573	[0.013-0.022] unit increase
lean body mass	New role of fat-free mass in cancer risk linked with genetic predisposition.	337,739 European ancestry individuals	3q26.2	3	170113480		rs73181210-C	rs73181210	missense_variant	6e-15	0.0604669	[0.045-0.076] unit increase
lean body mass	New role of fat-free mass in cancer risk linked with genetic predisposition.	337,739 European ancestry individuals	3q26.31	3	172403653		rs582780-G	rs582780	intergenic_variant	6e-26	0.0141962	[0.012-0.017] unit increase
lean body mass	New role of fat-free mass in cancer risk linked with genetic predisposition.	337,739 European ancestry individuals	3p25.3	3	9994985		rs35891157-CTAT	rs35891157	intron_variant	3e-19	0.0127721	[0.01-0.0156] unit decrease
lean body mass	New role of fat-free mass in cancer risk linked with genetic predisposition.	337,739 European ancestry individuals	3p24.2	3	25068924		rs7619139-A	rs7619139	intron_variant	5e-19	0.0119723	[0.0093-0.0146] unit decrease
lean body mass	New role of fat-free mass in cancer risk linked with genetic predisposition.	337,739 European ancestry individuals	3p25.3	3	9933702		rs2270894-G	rs2270894	intron_variant	5e-19	0.0151453	[0.012-0.018] unit decrease
lean body mass	New role of fat-free mass in cancer risk linked with genetic predisposition.	337,739 European ancestry individuals	3q27.2	3	185609224		rs73175547-T	rs73175547	non_coding_transcript_exon_variant	2e-20	0.0209219	[0.017-0.025] unit increase
lean body mass	New role of fat-free mass in cancer risk linked with genetic predisposition.	337,739 European ancestry individuals	3q27.1	3	184302754		rs11545169-T	rs11545169	missense_variant	2e-20	0.0166159	[0.013-0.02] unit decrease
lean body mass	New role of fat-free mass in cancer risk linked with genetic predisposition.	337,739 European ancestry individuals	3p21.31	3	49955886		rs11130227-G	rs11130227	intron_variant	6e-20	0.0123304	[0.0097-0.015] unit decrease
lean body mass	New role of fat-free mass in cancer risk linked with genetic predisposition.	337,739 European ancestry individuals	3p21.1	3	52929652		rs11718834-C	rs11718834	intron_variant	3e-14	0.0166718	[0.012-0.021] unit increase
lean body mass	New role of fat-free mass in cancer risk linked with genetic predisposition.	337,739 European ancestry individuals	3p12.1	3	85418971		rs145250965-GA	rs145250965	intron_variant	4e-14	0.0102684	[0.0076-0.0129] unit increase
lean body mass	New role of fat-free mass in cancer risk linked with genetic predisposition.	337,739 European ancestry individuals	3p21.1	3	53094355		rs9874517-G	rs9874517	intron_variant	4e-14	0.0165946	[0.012-0.021] unit increase
lean body mass	New role of fat-free mass in cancer risk linked with genetic predisposition.	337,739 European ancestry individuals	3p12.1	3	85742987		rs7355953-C	rs7355953	intron_variant	6e-14	0.0121112	[0.009-0.0153] unit increase
lean body mass	New role of fat-free mass in cancer risk linked with genetic predisposition.	337,739 European ancestry individuals		3	11628474		chr3:11628474-A	chr3:11628474		8e-14	0.0130636	[0.0096-0.0165] unit increase
lean body mass	New role of fat-free mass in cancer risk linked with genetic predisposition.	337,739 European ancestry individuals	3p12.1	3	85342650		rs772891370-C	rs772891370	intron_variant	4e-11	0.00936859	[0.0066-0.0121] unit increase
lean body mass	New role of fat-free mass in cancer risk linked with genetic predisposition.	337,739 European ancestry individuals	3q27.2	3	186080236		rs77805826-T	rs77805826	intron_variant	5e-11	0.0126327	[0.0089-0.0164] unit decrease
lean body mass	New role of fat-free mass in cancer risk linked with genetic predisposition.	337,739 European ancestry individuals	3p11.1	3	88202873		rs7610494-C	rs7610494	regulatory_region_variant	3e-11	0.013793	[0.0097-0.0179] unit decrease
lean body mass	New role of fat-free mass in cancer risk linked with genetic predisposition.	337,739 European ancestry individuals	3q23	3	141488733		rs11917587-A	rs11917587	intron_variant	6e-38	0.017167	[0.015-0.02] unit increase
lean body mass	New role of fat-free mass in cancer risk linked with genetic predisposition.	337,739 European ancestry individuals	3p21.31	3	50152913		rs6800021-A	rs6800021	intron_variant	2e-21	0.0127278	[0.01-0.015] unit increase
lean body mass	New role of fat-free mass in cancer risk linked with genetic predisposition.	337,739 European ancestry individuals	3q27.1	3	184258315		rs11546878-T	rs11546878	missense_variant	6e-21	0.0163313	[0.013-0.02] unit decrease
lean body mass	New role of fat-free mass in cancer risk linked with genetic predisposition.	337,739 European ancestry individuals	3p21.31	3	49984636		rs377609499-A	rs377609499	intron_variant	1e-20	0.0133133	[0.011-0.016] unit increase
lean body mass	New role of fat-free mass in cancer risk linked with genetic predisposition.	337,739 European ancestry individuals	3p21.1	3	52725238		rs13063138-A	rs13063138	intron_variant	1e-13	0.0174349	[0.013-0.022] unit increase
lean body mass	New role of fat-free mass in cancer risk linked with genetic predisposition.	337,739 European ancestry individuals	3q27.2	3	186110676		rs73052033-C	rs73052033	intron_variant	1e-13	0.0125981	[0.0093-0.0159] unit decrease
lean body mass	New role of fat-free mass in cancer risk linked with genetic predisposition.	337,739 European ancestry individuals	3p21.1	3	52522353		rs35325270-T	rs35325270	synonymous_variant	2e-13	0.0173906	[0.013-0.022] unit increase
lean body mass	New role of fat-free mass in cancer risk linked with genetic predisposition.	337,739 European ancestry individuals	3p21.1	3	52659350		rs35198201-C	rs35198201	intron_variant	2e-13	0.0167409	[0.012-0.021] unit increase
lean body mass	New role of fat-free mass in cancer risk linked with genetic predisposition.	337,739 European ancestry individuals	3q21.3	3	129092456		rs59595352-C	rs59595352	intron_variant	6e-13	0.0188832	[0.014-0.024] unit increase
lean body mass	New role of fat-free mass in cancer risk linked with genetic predisposition.	337,739 European ancestry individuals		3	85166401		chr3:85166401-A	chr3:85166401		6e-13	0.00993654	[0.0072-0.0126] unit decrease
lean body mass	New role of fat-free mass in cancer risk linked with genetic predisposition.	337,739 European ancestry individuals	3p12.1	3	85046746		rs7628129-C	rs7628129	intron_variant	1e-12	0.00942886	[0.0068-0.012] unit decrease
lean body mass	New role of fat-free mass in cancer risk linked with genetic predisposition.	337,739 European ancestry individuals	3q23	3	141381438		rs6764769-G	rs6764769	5_prime_UTR_variant	2e-98	0.0279065	[0.025-0.031] unit increase
lean body mass	New role of fat-free mass in cancer risk linked with genetic predisposition.	337,739 European ancestry individuals	3q23	3	141375927		rs4683605-A	rs4683605	intron_variant	7e-98	0.0278264	[0.025-0.03] unit increase
lean body mass	New role of fat-free mass in cancer risk linked with genetic predisposition.	337,739 European ancestry individuals		3	52846986		chr3:52846986-A	chr3:52846986		3e-16	0.0151392	[0.012-0.019] unit increase
lean body mass	New role of fat-free mass in cancer risk linked with genetic predisposition.	337,739 European ancestry individuals	3q27.2	3	185542041		rs147676117-A	rs147676117	intron_variant	4e-16	0.0177248	[0.013-0.022] unit increase
lean body mass	New role of fat-free mass in cancer risk linked with genetic predisposition.	337,739 European ancestry individuals	3q21.3	3	129249281		rs73862834-A	rs73862834	regulatory_region_variant	4e-16	0.0183865	[0.014-0.023] unit increase
lean body mass	New role of fat-free mass in cancer risk linked with genetic predisposition.	337,739 European ancestry individuals	3p12.1	3	85545278		rs6807666-C	rs6807666	intron_variant	5e-16	0.0111852	[0.0085-0.0139] unit increase
lean body mass	New role of fat-free mass in cancer risk linked with genetic predisposition.	337,739 European ancestry individuals	3p25.1	3	13752941		rs9875578-A	rs9875578	intergenic_variant	9e-12	0.00909741	[0.0065-0.0117] unit increase
lean body mass	New role of fat-free mass in cancer risk linked with genetic predisposition.	337,739 European ancestry individuals	3p14.2	3	61235428		rs77771121-T	rs77771121	intron_variant	1e-11	0.0124833	[0.0089-0.0161] unit decrease
lean body mass	New role of fat-free mass in cancer risk linked with genetic predisposition.	337,739 European ancestry individuals		3	88097699		chr3:88097699-A	chr3:88097699		1e-11	0.0136239	[0.0097-0.0176] unit decrease
lean body mass	New role of fat-free mass in cancer risk linked with genetic predisposition.	337,739 European ancestry individuals		3	88100208		chr3:88100208-G	chr3:88100208		2e-11	0.0138708	[0.0098-0.0179] unit decrease
lean body mass	New role of fat-free mass in cancer risk linked with genetic predisposition.	337,739 European ancestry individuals	3p24.2	3	25058285		rs10510554-C	rs10510554	intron_variant	1e-17	0.0113936	[0.0088-0.014] unit decrease
lean body mass	New role of fat-free mass in cancer risk linked with genetic predisposition.	337,739 European ancestry individuals	3q26.31	3	172503459		rs9849142-A	rs9849142	intergenic_variant	3e-17	0.0129019	[0.0099-0.0159] unit increase
lean body mass	New role of fat-free mass in cancer risk linked with genetic predisposition.	337,739 European ancestry individuals	3p21.31	3	49860567		rs2777888-G	rs2777888	intron_variant	1e-18	0.0116099	[0.009-0.0142] unit decrease
lean body mass	New role of fat-free mass in cancer risk linked with genetic predisposition.	337,739 European ancestry individuals	3q21.3	3	129071044		rs759361346-C	rs759361346	intergenic_variant	2e-12	0.0185297	[0.013-0.024] unit increase
lean body mass	New role of fat-free mass in cancer risk linked with genetic predisposition.	337,739 European ancestry individuals	3p25.1	3	13764081		rs7615332-G	rs7615332	intergenic_variant	7e-12	0.00914246	[0.0065-0.0118] unit increase
lean body mass	New role of fat-free mass in cancer risk linked with genetic predisposition.	337,739 European ancestry individuals	3p22.1	3	41266857		rs11707955-C	rs11707955	intron_variant	4e-12	0.00920909	[0.0066-0.0118] unit increase
lean body mass	New role of fat-free mass in cancer risk linked with genetic predisposition.	337,739 European ancestry individuals	3q25.2	3	154235651		rs357501-A	rs357501	intron_variant	8e-11	0.00887997	[0.0062-0.0116] unit increase
lean body mass	New role of fat-free mass in cancer risk linked with genetic predisposition.	337,739 European ancestry individuals	3p21.31	3	49051631		rs114353727-G	rs114353727	intron_variant	1e-10	0.0211304	[0.015-0.028] unit increase
lean body mass	New role of fat-free mass in cancer risk linked with genetic predisposition.	337,739 European ancestry individuals		3	49642946		chr3:49642946-A	chr3:49642946		1e-10	0.00886419	[0.0062-0.0116] unit increase
lean body mass	New role of fat-free mass in cancer risk linked with genetic predisposition.	337,739 European ancestry individuals	3p21.31	3	48692770		rs116781404-T	rs116781404	intron_variant	1e-10	0.0205428	[0.014-0.027] unit increase
lean body mass	New role of fat-free mass in cancer risk linked with genetic predisposition.	337,739 European ancestry individuals	3p12.1	3	84915825		rs9835724-G	rs9835724	intergenic_variant	7e-11	0.00921925	[0.0064-0.012] unit increase
lean body mass	Identification of pleiotropic loci underlying hip bone mineral density and trunk lean mass.	8,508 European ancestry individuals, 1,539 Han Chinese ancestry individuals, 843 African American individuals, 445 Hispanic individuals	3p22.1	3	41127464	NR	rs7632244-G	rs7632244	intergenic_variant	3e-46
lean body mass	Discovery Genome-Wide Association Study of Body Composition in 4,386 Adults From the UK Biobank's Pilot Imaging Enhancement Study.	2,294 White British ancestry female individuals, 2,109 White British ancestry male individuals	3p22.3	3	32220942		rs145972737-A	rs145972737	intergenic_variant	3e-08	510.27	g increase
lean body mass	Discovery Genome-Wide Association Study of Body Composition in 4,386 Adults From the UK Biobank's Pilot Imaging Enhancement Study.	2,294 White British ancestry female individuals	3p25.3	3	11202434		rs35932350-T	rs35932350	intron_variant	2e-08	0.65	kg increase
lean body mass	Discovery Genome-Wide Association Study of Body Composition in 4,386 Adults From the UK Biobank's Pilot Imaging Enhancement Study.	2,294 White British ancestry female individuals	3p25.3	3	8642491		rs164955-A	rs164955	intron_variant	7e-09	2.06	kg increase
lean body mass	Genomics of body fat percentage may contribute to sex bias in anorexia nervosa.	70,700 European ancestry female individuals, 85,261 European ancestry male individuals	3q23	3	141386728	NR	rs724016-?	rs724016	5_prime_UTR_variant	2e-51	0.33409	[0.29-0.38] unit increase
lean body mass	Genomics of body fat percentage may contribute to sex bias in anorexia nervosa.	70,700 European ancestry female individuals, 85,261 European ancestry male individuals	3q27.2	3	185830875	NR	rs2194411-?	rs2194411	intergenic_variant	4e-18	0.2885	[0.22-0.35] unit increase
lean body mass	Genomics of body fat percentage may contribute to sex bias in anorexia nervosa.	70,700 European ancestry female individuals, 85,261 European ancestry male individuals	3q26.31	3	172445659	NR	rs509035-?	rs509035	intron_variant	2e-15	0.18849	[0.14-0.23] unit increase
lean body mass	Genomics of body fat percentage may contribute to sex bias in anorexia nervosa.	70,700 European ancestry female individuals, 85,261 European ancestry male individuals	3q21.3	3	129273204	NR	rs6762578-?	rs6762578	intron_variant	1e-13	0.19658	[0.14-0.25] unit increase
lean body mass	Genomics of body fat percentage may contribute to sex bias in anorexia nervosa.	70,700 European ancestry female individuals, 85,261 European ancestry male individuals	3p21.31	3	49883138	NR	rs9843653-?	rs9843653	intergenic_variant	1e-09	0.13387	[0.091-0.177] unit increase
lean body mass	Genomics of body fat percentage may contribute to sex bias in anorexia nervosa.	70,700 European ancestry female individuals, 85,261 European ancestry male individuals	3p25.3	3	11588003	NR	rs9866470-?	rs9866470	intron_variant	7e-09	0.16746	[0.11-0.22] unit increase
lean body mass	Genomics of body fat percentage may contribute to sex bias in anorexia nervosa.	70,700 European ancestry female individuals, 85,261 European ancestry male individuals	3p14.3	3	56652301	NR	rs6762851-?	rs6762851	intron_variant	1e-10	0.1488	[0.1-0.19] unit decrease
lean body mass	Genomics of body fat percentage may contribute to sex bias in anorexia nervosa.	70,700 European ancestry female individuals, 85,261 European ancestry male individuals	3q23	3	141386728	NR	rs724016-?	rs724016	5_prime_UTR_variant	4e-20	0.22265	[0.18-0.27] unit increase
lean body mass	Genomics of body fat percentage may contribute to sex bias in anorexia nervosa.	70,700 European ancestry female individuals, 85,261 European ancestry male individuals	3p13	3	72343159	NR	rs11128264-?	rs11128264	intergenic_variant	3e-08	0.12198	[0.079-0.165] unit decrease
lean body mass	Genomics of body fat percentage may contribute to sex bias in anorexia nervosa.	70,700 European ancestry female individuals, 85,261 European ancestry male individuals	3q26.31	3	172445659	NR	rs509035-?	rs509035	intron_variant	5e-09	0.15106	[0.1-0.2] unit increase
lean body mass	Genomics of body fat percentage may contribute to sex bias in anorexia nervosa.	70,700 European ancestry female individuals, 85,261 European ancestry male individuals	3q23	3	141386728	NR	rs724016-?	rs724016	5_prime_UTR_variant	9e-34	0.42397	[0.36-0.49] unit increase
lean body mass	Genomics of body fat percentage may contribute to sex bias in anorexia nervosa.	70,700 European ancestry female individuals, 85,261 European ancestry male individuals	3q27.2	3	185830875	NR	rs2194411-?	rs2194411	intergenic_variant	1e-13	0.38968	[0.29-0.49] unit increase
lean body mass	Genomics of body fat percentage may contribute to sex bias in anorexia nervosa.	70,700 European ancestry female individuals, 85,261 European ancestry male individuals	3p13	3	72343159	NR	rs11128264-?	rs11128264	intergenic_variant	6e-09	0.20255	[0.13-0.27] unit decrease
lean body mass	Genomics of body fat percentage may contribute to sex bias in anorexia nervosa.	70,700 European ancestry female individuals, 85,261 European ancestry male individuals	3q26.31	3	172445659	NR	rs509035-?	rs509035	intron_variant	1e-08	0.2139	[0.14-0.29] unit increase
lean body mass	Genome-wide analyses of multiple obesity-related cytokines and hormones informs biology of cardiometabolic traits.	1,544 Sub-Saharan African ancestry individuals	3q28	3	190617913		rs58711093-C	rs58711093	intron_variant	3e-08	0.646	[0.42-0.87] unit increase
lean body mass	Genome-wide analyses of multiple obesity-related cytokines and hormones informs biology of cardiometabolic traits.	1,548 Sub-Saharan African ancestry individuals	3p14.1	3	69318542		rs115983374-G	rs115983374	intron_variant	3e-08	0.784	[0.51-1.06] unit decrease
lean body mass	New role of fat-free mass in cancer risk linked with genetic predisposition.	337,739 European ancestry individuals	4q31.3	4	153481683		rs2016847-T	rs2016847	intron_variant	4e-08	0.00787934	[0.0051-0.0107] unit decrease
lean body mass	New role of fat-free mass in cancer risk linked with genetic predisposition.	337,739 European ancestry individuals	4q12	4	53405444		rs10434434-C	rs10434434	intron_variant	2e-10	0.0118427	[0.0082-0.0155] unit decrease
lean body mass	New role of fat-free mass in cancer risk linked with genetic predisposition.	337,739 European ancestry individuals	4q12	4	53511824		rs62323601-A	rs62323601	intron_variant	3e-10	0.0117572	[0.0081-0.0154] unit decrease
lean body mass	New role of fat-free mass in cancer risk linked with genetic predisposition.	337,739 European ancestry individuals	4p15.31	4	18494188		rs10939795-G	rs10939795	intron_variant	6e-10	0.00901415	[0.0062-0.0119] unit increase
lean body mass	New role of fat-free mass in cancer risk linked with genetic predisposition.	337,739 European ancestry individuals	4q35.1	4	183294522		rs955748-G	rs955748	intron_variant	7e-10	0.00951234	[0.0065-0.0125] unit decrease
lean body mass	New role of fat-free mass in cancer risk linked with genetic predisposition.	337,739 European ancestry individuals	4p16.3	4	838064		rs76638961-C	rs76638961	intergenic_variant	4e-10	0.0182503	[0.013-0.024] unit decrease
lean body mass	New role of fat-free mass in cancer risk linked with genetic predisposition.	337,739 European ancestry individuals	4q12	4	54650450		rs10625608-CAAAAT	rs10625608	intergenic_variant	2e-08	0.00743786	[0.0048-0.01] unit increase
lean body mass	New role of fat-free mass in cancer risk linked with genetic predisposition.	337,739 European ancestry individuals	4p15.31	4	18397020		rs375654404-C	rs375654404	intergenic_variant	3e-08	0.00807916	[0.0052-0.0109] unit increase
lean body mass	New role of fat-free mass in cancer risk linked with genetic predisposition.	337,739 European ancestry individuals	4q12	4	53739916		rs9759545-C	rs9759545	intron_variant	2e-09	0.0079411	[0.0054-0.0105] unit increase
lean body mass	New role of fat-free mass in cancer risk linked with genetic predisposition.	337,739 European ancestry individuals	4p15.31	4	18500964		rs35655749-TAG	rs35655749	intron_variant	2e-09	0.00848013	[0.0057-0.0112] unit increase
lean body mass	New role of fat-free mass in cancer risk linked with genetic predisposition.	337,739 European ancestry individuals	4q28.3	4	136162038		rs1296328-C	rs1296328	intron_variant	1e-09	0.00814135	[0.0055-0.0108] unit increase
lean body mass	New role of fat-free mass in cancer risk linked with genetic predisposition.	337,739 European ancestry individuals	4q21.3	4	86392481		rs112415208-T	rs112415208	intron_variant	1e-09	0.0216433	[0.015-0.029] unit increase
lean body mass	New role of fat-free mass in cancer risk linked with genetic predisposition.	337,739 European ancestry individuals	4q24	4	104955654		rs72664176-T	rs72664176	intron_variant	9e-09	0.0153328	[0.01-0.021] unit decrease
lean body mass	New role of fat-free mass in cancer risk linked with genetic predisposition.	337,739 European ancestry individuals	4q21.23	4	85798012		rs17010957-C	rs17010957	intron_variant	1e-08	0.0106992	[0.007-0.0144] unit decrease
lean body mass	New role of fat-free mass in cancer risk linked with genetic predisposition.	337,739 European ancestry individuals	4p15.31	4	18158275		rs6449356-G	rs6449356	intergenic_variant	7e-10	0.00817265	[0.0056-0.0108] unit increase
lean body mass	New role of fat-free mass in cancer risk linked with genetic predisposition.	337,739 European ancestry individuals	4q31.21	4	144476714		rs56304346-G	rs56304346	intron_variant	8e-10	0.00835243	[0.0057-0.011] unit increase
lean body mass	New role of fat-free mass in cancer risk linked with genetic predisposition.	337,739 European ancestry individuals	4q12	4	53703816		rs2668537-G	rs2668537	intron_variant	9e-10	0.00816823	[0.0056-0.0108] unit increase
lean body mass	New role of fat-free mass in cancer risk linked with genetic predisposition.	337,739 European ancestry individuals	4q31.21	4	145034247		rs6537326-T	rs6537326	intron_variant	1e-34	0.0164052	[0.014-0.019] unit decrease
lean body mass	New role of fat-free mass in cancer risk linked with genetic predisposition.	337,739 European ancestry individuals	4q31.21	4	144808572		rs2353939-G	rs2353939	intron_variant	1e-34	0.0163292	[0.014-0.019] unit increase
lean body mass	New role of fat-free mass in cancer risk linked with genetic predisposition.	337,739 European ancestry individuals	4q21.21	4	81266618		rs10034481-G	rs10034481	intergenic_variant	2e-15	0.01127	[0.0085-0.0141] unit increase
lean body mass	New role of fat-free mass in cancer risk linked with genetic predisposition.	337,739 European ancestry individuals		4	145491827		chr4:145491827-G	chr4:145491827		3e-15	0.0113898	[0.0086-0.0142] unit decrease
lean body mass	New role of fat-free mass in cancer risk linked with genetic predisposition.	337,739 European ancestry individuals	4q21.21	4	81291016		rs10488936-C	rs10488936	intergenic_variant	6e-15	0.0111284	[0.0083-0.0139] unit increase
lean body mass	New role of fat-free mass in cancer risk linked with genetic predisposition.	337,739 European ancestry individuals	4q31.21	4	144647200		rs7689420-C	rs7689420	non_coding_transcript_exon_variant	1e-42	0.0240568	[0.021-0.028] unit decrease
lean body mass	New role of fat-free mass in cancer risk linked with genetic predisposition.	337,739 European ancestry individuals	4q31.21	4	144918112		rs4240326-G	rs4240326	intron_variant	3e-39	0.0173566	[0.015-0.02] unit increase
lean body mass	New role of fat-free mass in cancer risk linked with genetic predisposition.	337,739 European ancestry individuals	4q31.21	4	145182243		rs201593418-CA	rs201593418	regulatory_region_variant	1e-25	0.0149371	[0.012-0.018] unit increase
lean body mass	New role of fat-free mass in cancer risk linked with genetic predisposition.	337,739 European ancestry individuals	4q21.21	4	81383205		rs17427971-G	rs17427971	intergenic_variant	6e-14	0.0107541	[0.0079-0.0136] unit increase
lean body mass	New role of fat-free mass in cancer risk linked with genetic predisposition.	337,739 European ancestry individuals	4p16.3	4	1418997		rs74692412-G	rs74692412	intergenic_variant	4e-11	0.0169147	[0.012-0.022] unit decrease
lean body mass	New role of fat-free mass in cancer risk linked with genetic predisposition.	337,739 European ancestry individuals	4p15.31	4	17791257		rs60258355-A	rs60258355	intergenic_variant	5e-38	0.0233727	[0.02-0.027] unit decrease
lean body mass	New role of fat-free mass in cancer risk linked with genetic predisposition.	337,739 European ancestry individuals	4q31.21	4	144749719		rs11944404-C	rs11944404	intron_variant	1e-37	0.0169831	[0.014-0.02] unit increase
lean body mass	New role of fat-free mass in cancer risk linked with genetic predisposition.	337,739 European ancestry individuals	4q31.21	4	145086554		rs67365433-A	rs67365433	intron_variant	3e-35	0.0165291	[0.014-0.019] unit decrease
lean body mass	New role of fat-free mass in cancer risk linked with genetic predisposition.	337,739 European ancestry individuals	4p12	4	45180510		rs10938397-G	rs10938397	intergenic_variant	2e-21	0.0126268	[0.01-0.015] unit increase
lean body mass	New role of fat-free mass in cancer risk linked with genetic predisposition.	337,739 European ancestry individuals	4q28.1	4	123145793		rs303084-A	rs303084	intron_variant	4e-13	0.0118941	[0.0087-0.0151] unit increase
lean body mass	New role of fat-free mass in cancer risk linked with genetic predisposition.	337,739 European ancestry individuals		4	17902623		chr4:17902623-T	chr4:17902623		2e-49	0.0266872	[0.023-0.03] unit decrease
lean body mass	New role of fat-free mass in cancer risk linked with genetic predisposition.	337,739 European ancestry individuals	4p15.31	4	17890829		rs71651865-GTTAA	rs71651865	intron_variant	2e-49	0.0266405	[0.023-0.03] unit decrease
lean body mass	New role of fat-free mass in cancer risk linked with genetic predisposition.	337,739 European ancestry individuals	4p15.31	4	18016178		rs10689929-CATA	rs10689929	intron_variant	2e-48	0.0263175	[0.023-0.03] unit decrease
lean body mass	New role of fat-free mass in cancer risk linked with genetic predisposition.	337,739 European ancestry individuals	4q24	4	105199599		rs11726786-G	rs11726786	intron_variant	2e-31	0.0159498	[0.013-0.019] unit decrease
lean body mass	New role of fat-free mass in cancer risk linked with genetic predisposition.	337,739 European ancestry individuals	4q24	4	105153669		rs6533181-G	rs6533181	intron_variant	1e-30	0.0157221	[0.013-0.018] unit decrease
lean body mass	New role of fat-free mass in cancer risk linked with genetic predisposition.	337,739 European ancestry individuals	4q24	4	105282863		rs2647251-C	rs2647251	intergenic_variant	5e-30	0.0154246	[0.013-0.018] unit decrease
lean body mass	New role of fat-free mass in cancer risk linked with genetic predisposition.	337,739 European ancestry individuals	4q24	4	105403546		rs2726511-C	rs2726511	intron_variant	2e-16	0.0108028	[0.0082-0.0134] unit decrease
lean body mass	New role of fat-free mass in cancer risk linked with genetic predisposition.	337,739 European ancestry individuals	4q22.1	4	87636601		rs1841738-G	rs1841738	intron_variant	2e-11	0.00893902	[0.0063-0.0115] unit increase
lean body mass	New role of fat-free mass in cancer risk linked with genetic predisposition.	337,739 European ancestry individuals	4p16.3	4	1347765		rs111391498-G	rs111391498	splice_donor_5th_base_variant	1e-17	0.0265791	[0.021-0.033] unit decrease
lean body mass	New role of fat-free mass in cancer risk linked with genetic predisposition.	337,739 European ancestry individuals	4p16.3	4	1296728		rs75017660-G	rs75017660	intron_variant	2e-17	0.0264513	[0.02-0.033] unit decrease
lean body mass	New role of fat-free mass in cancer risk linked with genetic predisposition.	337,739 European ancestry individuals	4p16.3	4	1743212		rs11736125-T	rs11736125	intron_variant	3e-17	0.011723	[0.009-0.0144] unit increase
lean body mass	New role of fat-free mass in cancer risk linked with genetic predisposition.	337,739 European ancestry individuals	4p16.3	4	1693082		rs8051-C	rs8051	3_prime_UTR_variant	5e-17	0.011705	[0.009-0.0144] unit increase
lean body mass	New role of fat-free mass in cancer risk linked with genetic predisposition.	337,739 European ancestry individuals	4p16.3	4	1198987		rs113963956-C	rs113963956	intron_variant	6e-17	0.026052	[0.02-0.032] unit decrease
lean body mass	New role of fat-free mass in cancer risk linked with genetic predisposition.	337,739 European ancestry individuals	4q24	4	105009918		rs139868653-T	rs139868653	intron_variant	1e-12	0.0319153	[0.023-0.041] unit decrease
lean body mass	New role of fat-free mass in cancer risk linked with genetic predisposition.	337,739 European ancestry individuals	4q31.21	4	144357603		rs1505772-G	rs1505772	intron_variant	2e-12	0.0141619	[0.01-0.018] unit decrease
lean body mass	New role of fat-free mass in cancer risk linked with genetic predisposition.	337,739 European ancestry individuals	4q21.21	4	80555832		rs112867328-T	rs112867328	intron_variant	2e-12	0.0356995	[0.026-0.046] unit increase
lean body mass	New role of fat-free mass in cancer risk linked with genetic predisposition.	337,739 European ancestry individuals	4p15.32	4	17621287		rs112992178-T	rs112992178	intron_variant	6e-12	0.0203791	[0.015-0.026] unit decrease
lean body mass	New role of fat-free mass in cancer risk linked with genetic predisposition.	337,739 European ancestry individuals	4q21.21	4	80822235		rs112728585-C	rs112728585	intron_variant	6e-12	0.0332553	[0.024-0.043] unit increase
lean body mass	New role of fat-free mass in cancer risk linked with genetic predisposition.	337,739 European ancestry individuals	4q21.21	4	80603932		rs112948778-T	rs112948778	intron_variant	5e-12	0.035773	[0.026-0.046] unit increase
lean body mass	New role of fat-free mass in cancer risk linked with genetic predisposition.	337,739 European ancestry individuals	4q22.1	4	87680353		rs10022696-T	rs10022696	intron_variant	1e-10	0.00852966	[0.0059-0.0111] unit increase
lean body mass	New role of fat-free mass in cancer risk linked with genetic predisposition.	337,739 European ancestry individuals	4p15.33	4	12907286		rs13138329-A	rs13138329	intergenic_variant	7e-11	0.00904886	[0.0063-0.0118] unit decrease
lean body mass	Genomics of body fat percentage may contribute to sex bias in anorexia nervosa.	70,700 European ancestry female individuals, 85,261 European ancestry male individuals	4p15.31	4	17995443	NR	rs6824748-?	rs6824748	intron_variant	5e-28	0.33008	[0.27-0.39] unit decrease
lean body mass	Genomics of body fat percentage may contribute to sex bias in anorexia nervosa.	70,700 European ancestry female individuals, 85,261 European ancestry male individuals	4q31.21	4	144749719	NR	rs11944404-?	rs11944404	intron_variant	1e-19	0.20096	[0.16-0.24] unit increase
lean body mass	Genomics of body fat percentage may contribute to sex bias in anorexia nervosa.	70,700 European ancestry female individuals, 85,261 European ancestry male individuals	4p12	4	45180510	NR	rs10938397-?	rs10938397	intergenic_variant	4e-14	0.16856	[0.12-0.21] unit increase
lean body mass	Genomics of body fat percentage may contribute to sex bias in anorexia nervosa.	70,700 European ancestry female individuals, 85,261 European ancestry male individuals	4p15.33	4	12899739	NR	rs58066158-?	rs58066158	intergenic_variant	8e-09	0.12966	[0.086-0.174] unit increase
lean body mass	Genomics of body fat percentage may contribute to sex bias in anorexia nervosa.	70,700 European ancestry female individuals, 85,261 European ancestry male individuals	4q24	4	105291405	NR	rs2726491-?	rs2726491	intergenic_variant	2e-11	0.15157	[0.11-0.2] unit decrease
lean body mass	Genomics of body fat percentage may contribute to sex bias in anorexia nervosa.	70,700 European ancestry female individuals, 85,261 European ancestry male individuals	4q21.21	4	81251295	NR	rs1662835-?	rs1662835	intergenic_variant	3e-11	0.15955	[0.11-0.21] unit increase
lean body mass	Genomics of body fat percentage may contribute to sex bias in anorexia nervosa.	70,700 European ancestry female individuals, 85,261 European ancestry male individuals	4p16.3	4	1735010	NR	rs28499138-?	rs28499138	intron_variant	8e-11	0.1433	[0.1-0.19] unit decrease
lean body mass	Genomics of body fat percentage may contribute to sex bias in anorexia nervosa.	70,700 European ancestry female individuals, 85,261 European ancestry male individuals	4p15.31	4	17995443	NR	rs6824748-?	rs6824748	intron_variant	6e-14	0.24762	[0.18-0.31] unit decrease
lean body mass	Genomics of body fat percentage may contribute to sex bias in anorexia nervosa.	70,700 European ancestry female individuals, 85,261 European ancestry male individuals	4q31.21	4	144749719	NR	rs11944404-?	rs11944404	intron_variant	3e-13	0.17634	[0.13-0.22] unit increase
lean body mass	Genomics of body fat percentage may contribute to sex bias in anorexia nervosa.	70,700 European ancestry female individuals, 85,261 European ancestry male individuals	4p15.31	4	17995443	NR	rs6824748-?	rs6824748	intron_variant	6e-17	0.39691	[0.3-0.49] unit decrease
lean body mass	Genomics of body fat percentage may contribute to sex bias in anorexia nervosa.	70,700 European ancestry female individuals, 85,261 European ancestry male individuals	4p12	4	45180510	NR	rs10938397-?	rs10938397	intergenic_variant	3e-11	0.23323	[0.16-0.3] unit increase
lean body mass	Genomics of body fat percentage may contribute to sex bias in anorexia nervosa.	70,700 European ancestry female individuals, 85,261 European ancestry male individuals	4q31.21	4	144749719	NR	rs11944404-?	rs11944404	intron_variant	2e-10	0.22263	[0.15-0.29] unit increase
lean body mass	Genomics of body fat percentage may contribute to sex bias in anorexia nervosa.	70,700 European ancestry female individuals, 85,261 European ancestry male individuals	4p16.3	4	1735010	NR	rs28499138-?	rs28499138	intron_variant	3e-09	0.20674	[0.14-0.28] unit decrease
lean body mass	Bivariate genome-wide association meta-analysis of pediatric musculoskeletal traits reveals pleiotropic effects at the SREBF1/TOM1L2 locus.	8,327 European ancestry individuals, 2,087 individuals	4q22.1	4	87877132	Intergenic	rs7672749-A	rs7672749	intergenic_variant	3e-08
lean body mass	Exome sequencing and analysis of 454,787 UK Biobank participants.	423,364 European ancestry individuals		4	1804392		chr4:1804392-A	chr4:1804392		5e-27	2.481	[-2.933--2.03] unit decrease
lean body mass	Genome-wide analyses of multiple obesity-related cytokines and hormones informs biology of cardiometabolic traits.	1,565 Sub-Saharan African ancestry individuals	4q13.3	4	70607893		rs6816106-A	rs6816106	intergenic_variant	6e-09	0.409	[0.27-0.55] unit increase
lean body mass	Genome-wide analyses of multiple obesity-related cytokines and hormones informs biology of cardiometabolic traits.	1,547 Sub-Saharan African ancestry individuals		4	154489753		chr4:154489753-T	chr4:154489753		2e-08	0.339	[0.22-0.46] unit decrease
lean body mass	Large meta-analysis of genome-wide association studies identifies five loci for lean body mass.	37,450 European ancestry individuals, 842 Old Order Amish individuals	4q22.1	4	87337331	HSD17B11	rs9991501-?	rs9991501	missense_variant	6e-09	0.39	[0.25-0.53] unit decrease
lean body mass	New role of fat-free mass in cancer risk linked with genetic predisposition.	337,739 European ancestry individuals	5q33.1	5	150531657		rs2545339-G	rs2545339	intron_variant	4e-08	0.00751093	[0.0048-0.0102] unit decrease
lean body mass	New role of fat-free mass in cancer risk linked with genetic predisposition.	337,739 European ancestry individuals	5q22.1	5	111987002		rs1067117-C	rs1067117	intron_variant	4e-08	0.00758459	[0.0049-0.0103] unit increase
lean body mass	New role of fat-free mass in cancer risk linked with genetic predisposition.	337,739 European ancestry individuals	5q35.2	5	173572999		rs7704555-C	rs7704555	non_coding_transcript_exon_variant	4e-08	0.00758412	[0.0049-0.0103] unit decrease
lean body mass	New role of fat-free mass in cancer risk linked with genetic predisposition.	337,739 European ancestry individuals	5q12.1	5	61188108		rs62366190-G	rs62366190	intron_variant	3e-08	0.00776268	[0.005-0.0105] unit increase
lean body mass	New role of fat-free mass in cancer risk linked with genetic predisposition.	337,739 European ancestry individuals	5q23.3	5	130686431		rs13160230-A	rs13160230	intron_variant	2e-10	0.00852935	[0.0059-0.0112] unit decrease
lean body mass	New role of fat-free mass in cancer risk linked with genetic predisposition.	337,739 European ancestry individuals	5p15.32	5	5496367		rs252938-T	rs252938	intergenic_variant	5e-09	0.00812786	[0.0054-0.0109] unit increase
lean body mass	New role of fat-free mass in cancer risk linked with genetic predisposition.	337,739 European ancestry individuals		5	134410968		chr5:134410968-C	chr5:134410968		1e-08	0.00795306	[0.0052-0.0107] unit decrease
lean body mass	New role of fat-free mass in cancer risk linked with genetic predisposition.	337,739 European ancestry individuals	5q14.3	5	83519351		rs61749613-G	rs61749613	missense_variant	2e-08	0.0186103	[0.012-0.025] unit increase
lean body mass	New role of fat-free mass in cancer risk linked with genetic predisposition.	337,739 European ancestry individuals		5	127704422		chr5:127704422-G	chr5:127704422		2e-08	0.0126341	[0.0082-0.017] unit decrease
lean body mass	New role of fat-free mass in cancer risk linked with genetic predisposition.	337,739 European ancestry individuals	5q23.3	5	130198666		rs28645463-G	rs28645463	intergenic_variant	2e-09	0.00800138	[0.0054-0.0106] unit decrease
lean body mass	New role of fat-free mass in cancer risk linked with genetic predisposition.	337,739 European ancestry individuals		5	133856357		chr5:133856357-C	chr5:133856357		6e-10	0.00830819	[0.0057-0.0109] unit decrease
lean body mass	New role of fat-free mass in cancer risk linked with genetic predisposition.	337,739 European ancestry individuals	5q35.3	5	180269997		rs9329104-G	rs9329104	intron_variant	5e-10	0.0119356	[0.0082-0.0157] unit decrease
lean body mass	New role of fat-free mass in cancer risk linked with genetic predisposition.	337,739 European ancestry individuals	5q23.3	5	128270711		rs255694-C	rs255694	intron_variant	2e-08	0.0103667	[0.0067-0.014] unit increase
lean body mass	New role of fat-free mass in cancer risk linked with genetic predisposition.	337,739 European ancestry individuals	5q14.3	5	88703554		rs141729694-T	rs141729694	intron_variant	2e-10	0.0161835	[0.011-0.021] unit increase
lean body mass	New role of fat-free mass in cancer risk linked with genetic predisposition.	337,739 European ancestry individuals		5	129714441		chr5:129714441-A	chr5:129714441		1e-09	0.0082995	[0.0056-0.011] unit decrease
lean body mass	New role of fat-free mass in cancer risk linked with genetic predisposition.	337,739 European ancestry individuals	5q23.3	5	130131471		rs192497898-T	rs192497898	intron_variant	7e-09	0.0666648	[0.044-0.089] unit increase
lean body mass	New role of fat-free mass in cancer risk linked with genetic predisposition.	337,739 European ancestry individuals		5	111291610		chr5:111291610-A	chr5:111291610		8e-09	0.00897976	[0.0059-0.012] unit increase
lean body mass	New role of fat-free mass in cancer risk linked with genetic predisposition.	337,739 European ancestry individuals	5q11.2	5	55464441		rs55884452-A	rs55884452	intron_variant	1e-08	0.0093804	[0.0062-0.0126] unit increase
lean body mass	New role of fat-free mass in cancer risk linked with genetic predisposition.	337,739 European ancestry individuals	5q35.1	5	171770543		rs173861-C	rs173861	regulatory_region_variant	3e-09	0.00787145	[0.0053-0.0105] unit decrease
lean body mass	New role of fat-free mass in cancer risk linked with genetic predisposition.	337,739 European ancestry individuals	5q13.3	5	75707853		rs2307111-C	rs2307111	missense_variant	8e-25	0.0138804	[0.011-0.017] unit decrease
lean body mass	New role of fat-free mass in cancer risk linked with genetic predisposition.	337,739 European ancestry individuals	5p12	5	42847764		rs62372061-T	rs62372061	intron_variant	7e-24	0.0223392	[0.018-0.027] unit increase
lean body mass	New role of fat-free mass in cancer risk linked with genetic predisposition.	337,739 European ancestry individuals	5q23.2	5	123477335		rs57408535-T	rs57408535	intergenic_variant	1e-23	0.0132939	[0.011-0.016] unit decrease
lean body mass	New role of fat-free mass in cancer risk linked with genetic predisposition.	337,739 European ancestry individuals	5q35.1	5	171437017		rs4073717-T	rs4073717	intron_variant	3e-23	0.0163042	[0.013-0.02] unit decrease
lean body mass	New role of fat-free mass in cancer risk linked with genetic predisposition.	337,739 European ancestry individuals	5q31.1	5	131259715		rs2420148-A	rs2420148	intron_variant	9e-16	0.0108426	[0.0082-0.0135] unit decrease
lean body mass	New role of fat-free mass in cancer risk linked with genetic predisposition.	337,739 European ancestry individuals	5q31.1	5	131833425		rs4538604-A	rs4538604	intron_variant	1e-15	0.010813	[0.0082-0.0135] unit decrease
lean body mass	New role of fat-free mass in cancer risk linked with genetic predisposition.	337,739 European ancestry individuals		5	74725668		chr5:74725668-G	chr5:74725668		1e-15	0.0126796	[0.0096-0.0158] unit decrease
lean body mass	New role of fat-free mass in cancer risk linked with genetic predisposition.	337,739 European ancestry individuals	5p13.2	5	37012843		rs299397-G	rs299397	intron_variant	3e-15	0.010554	[0.0079-0.0132] unit decrease
lean body mass	New role of fat-free mass in cancer risk linked with genetic predisposition.	337,739 European ancestry individuals	5q15	5	96358905		rs144489757-G	rs144489757	intron_variant	4e-15	0.011511	[0.0086-0.0144] unit increase
lean body mass	New role of fat-free mass in cancer risk linked with genetic predisposition.	337,739 European ancestry individuals	5q14.3	5	88387060		rs7442885-G	rs7442885	intron_variant	1e-14	0.0124218	[0.0093-0.0156] unit decrease
lean body mass	New role of fat-free mass in cancer risk linked with genetic predisposition.	337,739 European ancestry individuals	5q13.3	5	75550472		rs5744595-G	rs5744595	intron_variant	2e-14	0.0118942	[0.0088-0.0149] unit decrease
lean body mass	New role of fat-free mass in cancer risk linked with genetic predisposition.	337,739 European ancestry individuals	5q23.2	5	123363505		rs34732995-CTA	rs34732995	intron_variant	3e-41	0.017782	[0.015-0.02] unit decrease
lean body mass	New role of fat-free mass in cancer risk linked with genetic predisposition.	337,739 European ancestry individuals	5p12	5	42687527		rs55681913-C	rs55681913	intron_variant	4e-27	0.0233206	[0.019-0.028] unit increase
lean body mass	New role of fat-free mass in cancer risk linked with genetic predisposition.	337,739 European ancestry individuals	5q35.2	5	177082192		rs244711-T	rs244711	intergenic_variant	1e-25	0.0159697	[0.013-0.019] unit decrease
lean body mass	New role of fat-free mass in cancer risk linked with genetic predisposition.	337,739 European ancestry individuals	5q13.1	5	68312915		rs830557-T	rs830557	intergenic_variant	2e-19	0.0119378	[0.0093-0.0145] unit increase
lean body mass	New role of fat-free mass in cancer risk linked with genetic predisposition.	337,739 European ancestry individuals	5q31.2	5	139679432		rs3822742-A	rs3822742	intron_variant	5e-20	0.0125356	[0.0099-0.0152] unit increase
lean body mass	New role of fat-free mass in cancer risk linked with genetic predisposition.	337,739 European ancestry individuals	5p13.1	5	42436814		rs17574650-C	rs17574650	intron_variant	9e-20	0.0200111	[0.016-0.024] unit increase
lean body mass	New role of fat-free mass in cancer risk linked with genetic predisposition.	337,739 European ancestry individuals	5q14.3	5	88407282		rs7445169-G	rs7445169	intron_variant	2e-14	0.0123102	[0.0091-0.0155] unit decrease
lean body mass	New role of fat-free mass in cancer risk linked with genetic predisposition.	337,739 European ancestry individuals	5q14.3	5	88236441		rs193707-A	rs193707	intron_variant	3e-14	0.0124011	[0.0092-0.0156] unit decrease
lean body mass	New role of fat-free mass in cancer risk linked with genetic predisposition.	337,739 European ancestry individuals	5q31.1	5	132488235		rs10035166-C	rs10035166	non_coding_transcript_exon_variant	9e-14	0.0110209	[0.0081-0.0139] unit decrease
lean body mass	New role of fat-free mass in cancer risk linked with genetic predisposition.	337,739 European ancestry individuals		5	88357956		chr5:88357956-C	chr5:88357956		5e-11	0.00906163	[0.0064-0.0118] unit decrease
lean body mass	New role of fat-free mass in cancer risk linked with genetic predisposition.	337,739 European ancestry individuals	5q14.3	5	89117236		rs150854935-A	rs150854935	intron_variant	5e-11	0.00932531	[0.0065-0.0121] unit decrease
lean body mass	New role of fat-free mass in cancer risk linked with genetic predisposition.	337,739 European ancestry individuals		5	37125560		chr5:37125560-C	chr5:37125560		5e-11	0.0104406	[0.0073-0.0136] unit decrease
lean body mass	New role of fat-free mass in cancer risk linked with genetic predisposition.	337,739 European ancestry individuals	5q31.2	5	138249652		rs7735408-A	rs7735408	intergenic_variant	5e-11	0.0104619	[0.0073-0.0136] unit increase
lean body mass	New role of fat-free mass in cancer risk linked with genetic predisposition.	337,739 European ancestry individuals	5q23.3	5	130541779		rs10074110-A	rs10074110	regulatory_region_variant	2e-11	0.00911019	[0.0064-0.0118] unit decrease
lean body mass	New role of fat-free mass in cancer risk linked with genetic predisposition.	337,739 European ancestry individuals	5q13.3	5	75847799		rs10056543-C	rs10056543	TF_binding_site_variant	3e-11	0.00945611	[0.0067-0.0122] unit decrease
lean body mass	New role of fat-free mass in cancer risk linked with genetic predisposition.	337,739 European ancestry individuals	5p13.2	5	37728357		rs2366667-C	rs2366667	intron_variant	3e-11	0.00998289	[0.007-0.0129] unit increase
lean body mass	New role of fat-free mass in cancer risk linked with genetic predisposition.	337,739 European ancestry individuals	5q35.3	5	180300399		rs11748619-G	rs11748619	intergenic_variant	3e-11	0.00898569	[0.0063-0.0116] unit decrease
lean body mass	New role of fat-free mass in cancer risk linked with genetic predisposition.	337,739 European ancestry individuals	5p13.1	5	39364452		rs700233-A	rs700233	missense_variant	3e-11	0.00893541	[0.0063-0.0116] unit increase
lean body mass	New role of fat-free mass in cancer risk linked with genetic predisposition.	337,739 European ancestry individuals		5	122754293		chr5:122754293-G	chr5:122754293		2e-36	0.0168408	[0.014-0.019] unit decrease
lean body mass	New role of fat-free mass in cancer risk linked with genetic predisposition.	337,739 European ancestry individuals	5q35.2	5	173328063		rs148833559-A	rs148833559	missense_variant	8e-22	0.170049	[0.14-0.2] unit increase
lean body mass	New role of fat-free mass in cancer risk linked with genetic predisposition.	337,739 European ancestry individuals	5q31.1	5	132341354		rs11242109-T	rs11242109	intron_variant	2e-21	0.0125044	[0.0099-0.0151] unit increase
lean body mass	New role of fat-free mass in cancer risk linked with genetic predisposition.	337,739 European ancestry individuals	5q31.1	5	132369766		rs2631367-G	rs2631367	5_prime_UTR_variant	3e-21	0.0124979	[0.0099-0.0151] unit increase
lean body mass	New role of fat-free mass in cancer risk linked with genetic predisposition.	337,739 European ancestry individuals	5q23.3	5	128028411		rs34576922-G	rs34576922	intron_variant	5e-21	0.0144263	[0.011-0.017] unit increase
lean body mass	New role of fat-free mass in cancer risk linked with genetic predisposition.	337,739 European ancestry individuals	5q23.3	5	128070567		rs6888037-T	rs6888037	intron_variant	9e-21	0.0143164	[0.011-0.017] unit increase
lean body mass	New role of fat-free mass in cancer risk linked with genetic predisposition.	337,739 European ancestry individuals	5q13.1	5	68300260		rs3756668-A	rs3756668	3_prime_UTR_variant	1e-20	0.0123296	[0.0097-0.0149] unit decrease
lean body mass	New role of fat-free mass in cancer risk linked with genetic predisposition.	337,739 European ancestry individuals	5q14.1	5	78222126		rs66599606-C	rs66599606	intron_variant	1e-20	0.014468	[0.011-0.018] unit decrease
lean body mass	New role of fat-free mass in cancer risk linked with genetic predisposition.	337,739 European ancestry individuals	5q13.3	5	75690656		rs4704230-C	rs4704230	intron_variant	1e-22	0.0134333	[0.011-0.016] unit decrease
lean body mass	New role of fat-free mass in cancer risk linked with genetic predisposition.	337,739 European ancestry individuals	5q31.1	5	132227878		rs157577-C	rs157577	intron_variant	2e-22	0.0143366	[0.011-0.017] unit decrease
lean body mass	New role of fat-free mass in cancer risk linked with genetic predisposition.	337,739 European ancestry individuals	5q14.1	5	78105328		rs365352-A	rs365352	intron_variant	3e-22	0.0148645	[0.012-0.018] unit decrease
lean body mass	New role of fat-free mass in cancer risk linked with genetic predisposition.	337,739 European ancestry individuals	5q14.1	5	78077028		rs368863-T	rs368863	intron_variant	3e-22	0.0148761	[0.012-0.018] unit decrease
lean body mass	New role of fat-free mass in cancer risk linked with genetic predisposition.	337,739 European ancestry individuals	5p13.2	5	37318193		rs217797-T	rs217797	intron_variant	7e-13	0.00954911	[0.0069-0.0122] unit decrease
lean body mass	New role of fat-free mass in cancer risk linked with genetic predisposition.	337,739 European ancestry individuals	5q31.2	5	138283236		rs6874130-C	rs6874130	TF_binding_site_variant	9e-13	0.0114907	[0.0083-0.0146] unit increase
lean body mass	New role of fat-free mass in cancer risk linked with genetic predisposition.	337,739 European ancestry individuals	5p12	5	42724192		rs62372052-G	rs62372052	intergenic_variant	2e-28	0.0233356	[0.019-0.027] unit increase
lean body mass	New role of fat-free mass in cancer risk linked with genetic predisposition.	337,739 European ancestry individuals	5q31.2	5	139490262		rs35779874-G	rs35779874	intergenic_variant	3e-16	0.0119756	[0.0091-0.0148] unit increase
lean body mass	New role of fat-free mass in cancer risk linked with genetic predisposition.	337,739 European ancestry individuals	5q31.1	5	131624538		rs13157685-T	rs13157685	intron_variant	5e-16	0.0109195	[0.0083-0.0136] unit decrease
lean body mass	New role of fat-free mass in cancer risk linked with genetic predisposition.	337,739 European ancestry individuals	5q31.1	5	131704859		rs32108-T	rs32108	intron_variant	1e-16	0.0111313	[0.0085-0.0138] unit decrease
lean body mass	New role of fat-free mass in cancer risk linked with genetic predisposition.	337,739 European ancestry individuals	5q11.2	5	55586677		rs4865956-A	rs4865956	intergenic_variant	1e-16	0.011915	[0.0091-0.0147] unit increase
lean body mass	New role of fat-free mass in cancer risk linked with genetic predisposition.	337,739 European ancestry individuals	5q11.2	5	55690947		rs6897117-C	rs6897117	intron_variant	1e-16	0.0118997	[0.0091-0.0147] unit increase
lean body mass	New role of fat-free mass in cancer risk linked with genetic predisposition.	337,739 European ancestry individuals	5q31.1	5	132071908		rs2069614-C	rs2069614	intergenic_variant	1e-16	0.0110402	[0.0084-0.0137] unit increase
lean body mass	New role of fat-free mass in cancer risk linked with genetic predisposition.	337,739 European ancestry individuals	5q11.2	5	55718943		rs6450346-C	rs6450346	intron_variant	1e-16	0.0118896	[0.0091-0.0147] unit increase
lean body mass	New role of fat-free mass in cancer risk linked with genetic predisposition.	337,739 European ancestry individuals	5q23.3	5	130845235		rs10063639-G	rs10063639	intron_variant	2e-16	0.0126771	[0.0097-0.0157] unit decrease
lean body mass	New role of fat-free mass in cancer risk linked with genetic predisposition.	337,739 European ancestry individuals	5q31.1	5	131935329		rs2108450-G	rs2108450	intron_variant	2e-16	0.0110606	[0.0084-0.0137] unit decrease
lean body mass	New role of fat-free mass in cancer risk linked with genetic predisposition.	337,739 European ancestry individuals	5q31.1	5	131307516		rs62391414-A	rs62391414	intron_variant	2e-16	0.0110281	[0.0084-0.0137] unit decrease
lean body mass	New role of fat-free mass in cancer risk linked with genetic predisposition.	337,739 European ancestry individuals	5q31.1	5	135027455		rs31211-A	rs31211	intergenic_variant	2e-16	0.0124655	[0.0095-0.0154] unit decrease
lean body mass	New role of fat-free mass in cancer risk linked with genetic predisposition.	337,739 European ancestry individuals	5q35.1	5	172015204		rs55795753-T	rs55795753	intergenic_variant	9e-12	0.00900626	[0.0064-0.0116] unit decrease
lean body mass	New role of fat-free mass in cancer risk linked with genetic predisposition.	337,739 European ancestry individuals	5q13.3	5	75184463		rs4704187-C	rs4704187	intron_variant	9e-12	0.00905981	[0.0065-0.0117] unit decrease
lean body mass	New role of fat-free mass in cancer risk linked with genetic predisposition.	337,739 European ancestry individuals	5q14.3	5	88535216		rs6452795-C	rs6452795	non_coding_transcript_exon_variant	9e-12	0.0108089	[0.0077-0.0139] unit decrease
lean body mass	New role of fat-free mass in cancer risk linked with genetic predisposition.	337,739 European ancestry individuals	5q35.1	5	171351820		rs7715167-C	rs7715167	intergenic_variant	1e-11	0.00919906	[0.0066-0.0118] unit increase
lean body mass	New role of fat-free mass in cancer risk linked with genetic predisposition.	337,739 European ancestry individuals	5q14.3	5	88148141		rs6884911-T	rs6884911	intergenic_variant	2e-11	0.0106189	[0.0075-0.0137] unit decrease
lean body mass	New role of fat-free mass in cancer risk linked with genetic predisposition.	337,739 European ancestry individuals	5q34	5	168829235		rs4282339-A	rs4282339	intron_variant	8e-18	0.0139299	[0.011-0.017] unit decrease
lean body mass	New role of fat-free mass in cancer risk linked with genetic predisposition.	337,739 European ancestry individuals	5q35.1	5	171857639		rs11424823-GC	rs11424823	regulatory_region_variant	1e-17	0.0120651	[0.0093-0.0148] unit decrease
lean body mass	New role of fat-free mass in cancer risk linked with genetic predisposition.	337,739 European ancestry individuals	5q15	5	96375901		rs55838622-C	rs55838622	intron_variant	2e-17	0.0134485	[0.01-0.017] unit increase
lean body mass	New role of fat-free mass in cancer risk linked with genetic predisposition.	337,739 European ancestry individuals	5q23.3	5	128165543		rs790154-G	rs790154	intron_variant	3e-17	0.0130598	[0.01-0.016] unit increase
lean body mass	New role of fat-free mass in cancer risk linked with genetic predisposition.	337,739 European ancestry individuals	5p13.2	5	36803513		rs34313173-TA	rs34313173	intergenic_variant	3e-17	0.0112723	[0.0087-0.0139] unit decrease
lean body mass	New role of fat-free mass in cancer risk linked with genetic predisposition.	337,739 European ancestry individuals	5p13.2	5	36791710		rs1466862-A	rs1466862	intergenic_variant	4e-17	0.0112235	[0.0086-0.0138] unit decrease
lean body mass	New role of fat-free mass in cancer risk linked with genetic predisposition.	337,739 European ancestry individuals	5q31.1	5	132000412		rs17132288-T	rs17132288	intron_variant	4e-17	0.0112804	[0.0087-0.0139] unit increase
lean body mass	New role of fat-free mass in cancer risk linked with genetic predisposition.	337,739 European ancestry individuals	5q31.2	5	139722180		rs165200-G	rs165200	intron_variant	6e-17	0.012242	[0.0094-0.0151] unit increase
lean body mass	New role of fat-free mass in cancer risk linked with genetic predisposition.	337,739 European ancestry individuals	5q13.3	5	75396951		rs6453133-G	rs6453133	intron_variant	7e-17	0.0121167	[0.0093-0.015] unit decrease
lean body mass	New role of fat-free mass in cancer risk linked with genetic predisposition.	337,739 European ancestry individuals	5q31.1	5	131498253		rs31251-T	rs31251	intron_variant	7e-17	0.0112132	[0.0086-0.0138] unit decrease
lean body mass	New role of fat-free mass in cancer risk linked with genetic predisposition.	337,739 European ancestry individuals	5p13.1	5	42331778		rs11952835-T	rs11952835	intergenic_variant	8e-17	0.0184509	[0.014-0.023] unit increase
lean body mass	New role of fat-free mass in cancer risk linked with genetic predisposition.	337,739 European ancestry individuals	5q23.3	5	130904593		rs143054217-CA	rs143054217	intron_variant	4e-18	0.0138908	[0.011-0.017] unit decrease
lean body mass	New role of fat-free mass in cancer risk linked with genetic predisposition.	337,739 European ancestry individuals	5q15	5	96213582		rs36101807-T	rs36101807	non_coding_transcript_exon_variant	1e-12	0.0101066	[0.0073-0.0129] unit increase
lean body mass	New role of fat-free mass in cancer risk linked with genetic predisposition.	337,739 European ancestry individuals	5q35.1	5	171909719		rs6883971-A	rs6883971	intron_variant	2e-12	0.00928602	[0.0067-0.0119] unit increase
lean body mass	New role of fat-free mass in cancer risk linked with genetic predisposition.	337,739 European ancestry individuals	5q31.3	5	142397874		rs254428-T	rs254428	intron_variant	2e-12	0.0094419	[0.0068-0.0121] unit decrease
[truncated: 6,290 more rows]

## Sheet: Table S2
Table S2. The results of association analysis for genetic variants.
[truncated: 119 more rows]

## Sheet: Table S3
Table S3. Genes containing genetic variants significantly associated with Power/Sprinter Athletes Status
[truncated: 41 more rows]
